# Supplementary material for: 6-Chloro-4-oxo-4H-chromene-3-carb­aldehyde
Source: Acta Crystallogr Sect E Struct Rep Online. 2014 Apr 5;70(Pt 5):o514. doi: 10.1107/S1600536814007119 (PMC4011265; doi:10.1107/S1600536814007119)
Supplement: Supplementary file 1 [file e-70-0o514-sup1.cif]

##############################################################################
#                                                                            #
# This CIF contains the data in a paper accepted for publication in          #
# Acta Crystallographica Section E. It conforms to the requirements of       #
# Notes for Authors for Acta Crystallographica Section E, and has been       #
# peer reviewed under the auspices of the IUCr Commission on Journals.       #
#                                                                            #
# Full details of the Crystallographic Information File format               #
# are given in the paper "The Crystallographic Information File (CIF):       #
# a New Standard Archive File for Crystallography" by S. R. Hall, F. H.      #
# Allen and I. D. Brown [Acta Cryst. (1991), A47, 655-685].                  #
#                                                                            #
# The current version of the core CIF dictionary is obtainable from          #
# ftp://ftp.iucr.org/pub/cif_core.dic.                                       #
#                                                                            #
# Software is freely available for graphical display of the structure(s)     #
# in this CIF. For information consult the CIF software page                 #
# http://www.iucr.org/resources/cif/software.                                #
#                                                                            #
# This file may be used for bona fide research purposes within the           #
# scientific community so long as proper attribution is given to the journal # 
# article from which it was obtained.                                        #
#                                                                            #
##############################################################################
data_General
_audit_creation_method     'by CrystalStructure 4.0'
_journal_date_recd_electronic     2014-03-28
_journal_date_accepted     2014-03-30
_journal_name_full     'Acta Crystallographica, Section E'
_journal_year     2014
_journal_volume     70
_journal_issue      5
_journal_page_first     o514
_journal_page_last     o514
_journal_paper_category     QO
_journal_paper_doi     10.1107/S1600536814007119
_journal_coeditor_code     TK5303
_publ_contact_author_name     'Yoshinobu Ishikawa'
_publ_contact_author_address
;
School of Pharmaceutical Sciences
University of Shizuoka
52-1 Yada, Suruga-ku, Shizuoka 422-8526
Japan
;
_publ_contact_author_email     'ishi206@u-shizuoka-ken.ac.jp'
_publ_contact_author_fax     '+81-542645645'
_publ_contact_author_phone     '+81-542645645'
_publ_section_title
;
6-Chloro-4-oxo-4<i>H</i>-chromene-3-carbaldehyde
;
loop_
    _publ_author_name
    _publ_author_footnote
    _publ_author_address
    'Ishikawa, Yoshinobu' .
;
School of Pharmaceutical Sciences
University of Shizuoka
52-1 Yada, Suruga-ku, Shizuoka 422-8526
Japan
;
_publ_section_synopsis     .
data_I
_database_code_depnum_ccdc_archive     'CCDC 994454'
_chemical_name_systematic
;
6-Chloro-4-oxo-4<i>H</i>-chromene-3-carbaldehyde
;
_chemical_formula_moiety     'C10 H5 Cl O3'
_chemical_formula_sum     'C10 H5 Cl O3'
_chemical_formula_iupac     'C10 H5 Cl O3'
_chemical_formula_weight     208.60
_chemical_melting_point     ?
_symmetry_cell_setting     triclinic
_symmetry_space_group_name_H-M     'P -1'
_symmetry_space_group_name_Hall     '-P 1'
loop_
    _symmetry_equiv_pos_site_id
    _symmetry_equiv_pos_as_xyz
    1 '+X,+Y,+Z'
    2 '-X,-Y,-Z'
_cell_length_a     6.5838(16)
_cell_length_b     6.9579(17)
_cell_length_c     10.265(3)
_cell_angle_alpha     71.22(3)
_cell_angle_beta     85.64(2)
_cell_angle_gamma     69.29(3)
_cell_volume     416.0(2)
_cell_formula_units_Z     2
_cell_measurement_reflns_used     25
_cell_measurement_theta_min     15.32
_cell_measurement_theta_max     17.16
_cell_measurement_temperature     100
_exptl_crystal_description     plate
_exptl_crystal_colour     colourless
_exptl_crystal_size_max     0.360
_exptl_crystal_size_mid     0.250
_exptl_crystal_size_min     0.120
_exptl_crystal_density_diffrn     1.665
_exptl_crystal_density_meas     ?
_exptl_crystal_density_method     'not measured'
_exptl_crystal_F_000     212.00
_exptl_absorpt_coefficient_mu     0.429
_exptl_absorpt_correction_type     psi-scan
_exptl_absorpt_process_details     '(North <i>et al.</i>, 1968)'
_exptl_absorpt_correction_T_min     0.891
_exptl_absorpt_correction_T_max     0.950
_diffrn_ambient_temperature     100
_diffrn_radiation_type     'Mo K\a'
_diffrn_radiation_wavelength     0.71069
_diffrn_measurement_device_type     'Rigaku AFC-7R'
_diffrn_measurement_method     \w-2\q
_diffrn_reflns_number     2356
_diffrn_reflns_av_R_equivalents     0.0579
_diffrn_reflns_theta_max     27.51
_diffrn_reflns_theta_full     27.51
_diffrn_measured_fraction_theta_max     0.998
_diffrn_measured_fraction_theta_full     0.998
_diffrn_reflns_limit_h_min     -4
_diffrn_reflns_limit_h_max     8
_diffrn_reflns_limit_k_min     -8
_diffrn_reflns_limit_k_max     9
_diffrn_reflns_limit_l_min     -13
_diffrn_reflns_limit_l_max     13
_diffrn_standards_number     3
_diffrn_standards_interval_count     150
_diffrn_standards_decay_%     -0.887
_refine_special_details
;
Refinement was performed using all reflections. The weighted <i>R</i>-factor
(<i>wR</i>) and goodness of fit (<i>S</i>) are based on <i>F</i>^2^.
<i>R</i>-factor (gt) are based on <i>F</i>. The threshold expression of
<i>F</i>^2^ > 2.0 \s(<i>F</i>^2^) is used only for calculating <i>R</i>-factor
(gt).
;
_reflns_number_total     1906
_reflns_number_gt     1741
_reflns_threshold_expression     F^2^>2\s(F^2^)
_refine_ls_structure_factor_coef     Fsqd
_refine_ls_R_factor_gt     0.0400
_refine_ls_wR_factor_ref     0.1088
_refine_ls_goodness_of_fit_ref     1.104
_refine_ls_number_reflns     1906
_refine_ls_number_parameters     127
_refine_ls_number_restraints     0
_refine_ls_hydrogen_treatment     constr
_refine_ls_weighting_scheme     calc
_refine_ls_weighting_details
            'w = 1/[\s^2^(Fo^2^)+(0.0651P)^2^+0.1805P] where P=(Fo^2^+2Fc^2^)/3'
_atom_sites_solution_hydrogens     geom
_atom_sites_solution_primary     direct
_atom_sites_solution_secondary     difmap
_refine_ls_shift/su_max     0.000
_refine_diff_density_max     0.290
_refine_diff_density_min     -0.640
_refine_ls_extinction_method     none
_refine_ls_extinction_coef     ?
loop_
    _atom_type_symbol
    _atom_type_description
    _atom_type_scat_dispersion_real
    _atom_type_scat_dispersion_imag
    _atom_type_scat_source
    'C' 'C' 0.0033 0.0016
;
International Tables for Crystallography
(1992, Vol. C, Tables 4.2.6.8 and 6.1.1.4)
;
    'H' 'H' 0.0000 0.0000
;
International Tables for Crystallography
(1992, Vol. C, Table 6.1.1.4)
;
    'Cl' 'Cl' 0.1484 0.1585
;
International Tables for Crystallography
(1992, Vol. C, Tables 4.2.6.8 and 6.1.1.4)
;
    'O' 'O' 0.0106 0.0060
;
International Tables for Crystallography
(1992, Vol. C, Tables 4.2.6.8 and 6.1.1.4)
;
_computing_data_collection
                  '<i>WinAFC Diffractometer Control Software</i> (Rigaku, 1999)'
_computing_cell_refinement
                  '<i>WinAFC Diffractometer Control Software</i> (Rigaku, 1999)'
_computing_data_reduction
                  '<i>WinAFC Diffractometer Control Software</i> (Rigaku, 1999)'
_computing_structure_solution     'SIR88 (Burla <i>et al.</i>, 1989)'
_computing_structure_refinement     'SHELXL97 (Sheldrick, 2008)'
_computing_molecular_graphics     'CrystalStructure (Rigaku, 2010)'
_computing_publication_material     'CrystalStructure (Rigaku, 2010)'
loop_
    _atom_site_type_symbol
    _atom_site_label
    _atom_site_fract_x
    _atom_site_fract_y
    _atom_site_fract_z
    _atom_site_U_iso_or_equiv
    _atom_site_adp_type
    _atom_site_calc_flag
    _atom_site_refinement_flags
    _atom_site_occupancy
    _atom_site_symmetry_multiplicity
    _atom_site_disorder_assembly
    _atom_site_disorder_group
    Cl Cl1 1.39536(6) 0.20927(6) 0.08023(4) 0.01987(16) Uani d . 1.0 2 . .
    O O1 0.69076(17) 0.31098(18) 0.46559(11) 0.0144(3) Uani d . 1.0 2 . .
    O O2 1.29992(18) 0.1926(2) 0.61081(12) 0.0182(3) Uani d . 1.0 2 . .
    O O3 0.7968(2) 0.2432(3) 0.87417(12) 0.0239(3) Uani d . 1.0 2 . .
    C C1 0.7314(3) 0.2807(3) 0.59818(15) 0.0136(3) Uani d . 1.0 2 . .
    C C2 0.9290(3) 0.2401(3) 0.65261(15) 0.0131(3) Uani d . 1.0 2 . .
    C C3 1.1186(3) 0.2214(3) 0.56792(15) 0.0126(3) Uani d . 1.0 2 . .
    C C4 1.2409(3) 0.2179(3) 0.33066(15) 0.0139(3) Uani d . 1.0 2 . .
    C C5 1.1898(3) 0.2441(3) 0.19633(15) 0.0148(3) Uani d . 1.0 2 . .
    C C6 0.9759(3) 0.2980(3) 0.15125(16) 0.0166(4) Uani d . 1.0 2 . .
    C C7 0.8106(3) 0.3239(3) 0.24213(16) 0.0159(4) Uani d . 1.0 2 . .
    C C8 1.0736(3) 0.2431(3) 0.42402(15) 0.0120(3) Uani d . 1.0 2 . .
    C C9 0.8618(3) 0.2926(3) 0.37834(15) 0.0129(3) Uani d . 1.0 2 . .
    C C10 0.9496(3) 0.2130(3) 0.80066(16) 0.0169(4) Uani d . 1.0 2 . .
    H H1 0.6135 0.2881 0.6580 0.0163 Uiso calc R 1.0 2 . .
    H H2 1.3869 0.1834 0.3594 0.0167 Uiso calc R 1.0 2 . .
    H H3 0.9443 0.3168 0.0582 0.0200 Uiso calc R 1.0 2 . .
    H H4 0.6643 0.3625 0.2123 0.0191 Uiso calc R 1.0 2 . .
    H H5 1.0911 0.1694 0.8402 0.0202 Uiso calc R 1.0 2 . .
loop_
    _atom_site_aniso_label
    _atom_site_aniso_U_11
    _atom_site_aniso_U_22
    _atom_site_aniso_U_33
    _atom_site_aniso_U_12
    _atom_site_aniso_U_13
    _atom_site_aniso_U_23
    Cl1 0.0190(3) 0.0257(3) 0.0136(3) -0.00517(16) 0.00438(14) -0.00820(15)
    O1 0.0101(5) 0.0183(6) 0.0134(5) -0.0037(4) -0.0001(4) -0.0044(4)
    O2 0.0125(5) 0.0268(6) 0.0158(6) -0.0066(5) -0.0007(4) -0.0074(5)
    O3 0.0222(6) 0.0358(8) 0.0180(6) -0.0114(6) 0.0065(5) -0.0141(6)
    C1 0.0137(7) 0.0133(7) 0.0130(7) -0.0036(6) 0.0010(5) -0.0043(6)
    C2 0.0133(7) 0.0141(7) 0.0124(7) -0.0041(6) 0.0004(6) -0.0056(6)
    C3 0.0127(7) 0.0115(7) 0.0136(7) -0.0034(6) -0.0002(6) -0.0047(6)
    C4 0.0137(7) 0.0133(7) 0.0142(7) -0.0039(6) 0.0003(6) -0.0044(6)
    C5 0.0176(8) 0.0133(7) 0.0132(7) -0.0047(6) 0.0022(6) -0.0049(6)
    C6 0.0220(8) 0.0154(7) 0.0118(7) -0.0064(6) -0.0017(6) -0.0031(6)
    C7 0.0160(7) 0.0164(7) 0.0142(7) -0.0050(6) -0.0042(6) -0.0029(6)
    C8 0.0132(7) 0.0110(7) 0.0111(7) -0.0037(6) -0.0001(6) -0.0031(5)
    C9 0.0136(7) 0.0119(7) 0.0124(7) -0.0038(6) 0.0005(6) -0.0033(6)
    C10 0.0189(8) 0.0189(8) 0.0140(7) -0.0066(6) 0.0010(6) -0.0068(6)
_geom_special_details     .
loop_
    _geom_bond_atom_site_label_1
    _geom_bond_atom_site_label_2
    _geom_bond_site_symmetry_1
    _geom_bond_site_symmetry_2
    _geom_bond_distance
    _geom_bond_publ_flag
    Cl1 C5 . . 1.7377(17) no
    O1 C1 . . 1.341(2) no
    O1 C9 . . 1.3802(19) no
    O2 C3 . . 1.230(3) no
    O3 C10 . . 1.210(2) no
    C1 C2 . . 1.354(3) no
    C2 C3 . . 1.457(3) no
    C2 C10 . . 1.481(3) no
    C3 C8 . . 1.478(3) no
    C4 C5 . . 1.383(3) no
    C4 C8 . . 1.405(3) no
    C5 C6 . . 1.397(3) no
    C6 C7 . . 1.379(3) no
    C7 C9 . . 1.393(3) no
    C8 C9 . . 1.392(3) no
    C1 H1 . . 0.950 no
    C4 H2 . . 0.950 no
    C6 H3 . . 0.950 no
    C7 H4 . . 0.950 no
    C10 H5 . . 0.950 no
loop_
    _geom_contact_atom_site_label_1
    _geom_contact_atom_site_label_2
    _geom_contact_distance
    _geom_contact_site_symmetry_1
    _geom_contact_site_symmetry_2
    _geom_contact_publ_flag
    O1 C3 2.866(3) . . no
    O2 C1 3.578(3) . . no
    O2 C4 2.872(3) . . no
    O2 C10 2.898(3) . . no
    O3 C1 2.812(3) . . no
    C1 C7 3.582(3) . . no
    C1 C8 2.759(3) . . no
    C2 C9 2.769(3) . . no
    C4 C7 2.807(3) . . no
    C5 C9 2.747(3) . . no
    C6 C8 2.795(3) . . no
    Cl1 O3 3.2840(16) . 1_654 no
    O1 O1 3.1591(18) . 2_666 no
    O1 O2 3.1063(19) . 1_455 no
    O1 O2 3.309(3) . 2_766 no
    O1 C1 3.118(2) . 2_666 no
    O1 C3 3.589(3) . 2_756 no
    O1 C4 3.484(3) . 2_756 no
    O1 C8 3.432(2) . 2_756 no
    O2 O1 3.1063(19) . 1_655 no
    O2 O1 3.309(3) . 2_766 no
    O2 C1 3.096(3) . 1_655 no
    O2 C1 3.543(3) . 2_766 no
    O2 C4 3.274(2) . 2_856 no
    O2 C9 3.394(3) . 2_766 no
    O3 Cl1 3.2840(16) . 1_456 no
    O3 C4 3.590(3) . 2_766 no
    O3 C5 3.436(3) . 2_766 no
    O3 C6 3.339(3) . 1_556 no
    C1 O1 3.118(2) . 2_666 no
    C1 O2 3.096(3) . 1_455 no
    C1 O2 3.543(3) . 2_766 no
    C1 C4 3.247(3) . 2_756 no
    C1 C5 3.452(3) . 2_756 no
    C1 C8 3.487(3) . 2_756 no
    C2 C4 3.592(3) . 2_766 no
    C2 C5 3.562(3) . 2_756 no
    C2 C6 3.485(3) . 2_756 no
    C2 C7 3.507(3) . 2_756 no
    C2 C8 3.418(3) . 2_766 no
    C2 C9 3.580(3) . 2_756 no
    C3 O1 3.589(3) . 2_756 no
    C3 C3 3.461(3) . 2_766 no
    C3 C7 3.541(3) . 2_756 no
    C3 C8 3.512(3) . 2_766 no
    C3 C9 3.395(3) . 2_756 no
    C4 O1 3.484(3) . 2_756 no
    C4 O2 3.274(2) . 2_856 no
    C4 O3 3.590(3) . 2_766 no
    C4 C1 3.247(3) . 2_756 no
    C4 C2 3.592(3) . 2_766 no
    C4 C10 3.518(3) . 2_766 no
    C5 O3 3.436(3) . 2_766 no
    C5 C1 3.452(3) . 2_756 no
    C5 C2 3.562(3) . 2_756 no
    C5 C10 3.600(3) . 2_756 no
    C5 C10 3.568(3) . 2_766 no
    C6 O3 3.339(3) . 1_554 no
    C6 C2 3.485(3) . 2_756 no
    C6 C6 3.536(3) . 2_765 no
    C6 C10 3.287(3) . 2_756 no
    C7 C2 3.507(3) . 2_756 no
    C7 C3 3.541(3) . 2_756 no
    C8 O1 3.432(2) . 2_756 no
    C8 C1 3.487(3) . 2_756 no
    C8 C2 3.418(3) . 2_766 no
    C8 C3 3.512(3) . 2_766 no
    C8 C9 3.512(3) . 2_756 no
    C9 O2 3.394(3) . 2_766 no
    C9 C2 3.580(3) . 2_756 no
    C9 C3 3.395(3) . 2_756 no
    C9 C8 3.512(3) . 2_756 no
    C10 C4 3.518(3) . 2_766 no
    C10 C5 3.600(3) . 2_756 no
    C10 C5 3.568(3) . 2_766 no
    C10 C6 3.287(3) . 2_756 no
    Cl1 H2 2.8098 . . no
    Cl1 H3 2.8018 . . no
    O1 H4 2.5183 . . no
    O2 H2 2.6171 . . no
    O2 H5 2.6235 . . no
    O3 H1 2.4841 . . no
    C1 H5 3.2768 . . no
    C3 H1 3.2936 . . no
    C3 H2 2.6894 . . no
    C3 H5 2.7009 . . no
    C4 H3 3.2782 . . no
    C5 H4 3.2649 . . no
    C6 H2 3.2829 . . no
    C8 H4 3.2890 . . no
    C9 H1 3.1907 . . no
    C9 H2 3.2715 . . no
    C9 H3 3.2493 . . no
    C10 H1 2.5487 . . no
    H1 H5 3.4825 . . no
    H3 H4 2.3384 . . no
    Cl1 H3 3.1849 . 2_765 no
    Cl1 H4 2.9565 . 1_655 no
    Cl1 H4 3.4118 . 2_765 no
    Cl1 H5 3.4268 . 1_554 no
    Cl1 H5 3.4313 . 2_856 no
    O1 H1 2.7492 . 2_666 no
    O1 H2 2.8618 . 1_455 no
    O1 H2 3.5281 . 2_756 no
    O2 H1 2.5039 . 1_655 no
    O2 H2 2.6366 . 2_856 no
    O3 H3 2.4552 . 1_556 no
    O3 H3 3.5089 . 2_756 no
    O3 H4 3.2371 . 2_666 no
    O3 H5 3.2852 . 2_757 no
    C1 H1 3.4760 . 2_666 no
    C1 H2 3.4704 . 2_756 no
    C3 H2 3.4084 . 2_856 no
    C4 H1 3.2703 . 2_756 no
    C4 H4 3.3076 . 1_655 no
    C5 H1 3.3113 . 2_756 no
    C5 H3 3.2003 . 2_765 no
    C5 H4 3.5285 . 1_655 no
    C6 H3 3.0323 . 2_765 no
    C6 H5 3.5441 . 1_554 no
    C6 H5 3.4065 . 2_756 no
    C7 H1 3.4852 . 2_666 no
    C7 H2 3.2936 . 1_455 no
    C9 H1 3.3852 . 2_666 no
    C9 H2 3.5013 . 1_455 no
    C10 H3 2.9512 . 1_556 no
    C10 H3 3.3274 . 2_756 no
    H1 O1 2.7492 . 2_666 no
    H1 O2 2.5039 . 1_455 no
    H1 C1 3.4760 . 2_666 no
    H1 C4 3.2703 . 2_756 no
    H1 C5 3.3113 . 2_756 no
    H1 C7 3.4852 . 2_666 no
    H1 C9 3.3852 . 2_666 no
    H1 H1 3.5933 . 2_666 no
    H1 H2 3.3433 . 2_756 no
    H1 H4 3.0973 . 2_666 no
    H2 O1 2.8618 . 1_655 no
    H2 O1 3.5281 . 2_756 no
    H2 O2 2.6366 . 2_856 no
    H2 C1 3.4704 . 2_756 no
    H2 C3 3.4084 . 2_856 no
    H2 C7 3.2936 . 1_655 no
    H2 C9 3.5013 . 1_655 no
    H2 H1 3.3433 . 2_756 no
    H2 H2 3.2073 . 2_856 no
    H2 H4 2.6733 . 1_655 no
    H3 Cl1 3.1849 . 2_765 no
    H3 O3 2.4552 . 1_554 no
    H3 O3 3.5089 . 2_756 no
    H3 C5 3.2003 . 2_765 no
    H3 C6 3.0323 . 2_765 no
    H3 C10 2.9512 . 1_554 no
    H3 C10 3.3274 . 2_756 no
    H3 H3 2.7733 . 2_765 no
    H3 H5 2.7277 . 1_554 no
    H3 H5 3.2917 . 2_756 no
    H4 Cl1 2.9565 . 1_455 no
    H4 Cl1 3.4118 . 2_765 no
    H4 O3 3.2371 . 2_666 no
    H4 C4 3.3076 . 1_455 no
    H4 C5 3.5285 . 1_455 no
    H4 H1 3.0973 . 2_666 no
    H4 H2 2.6733 . 1_455 no
    H5 Cl1 3.4268 . 1_556 no
    H5 Cl1 3.4313 . 2_856 no
    H5 O3 3.2852 . 2_757 no
    H5 C6 3.5441 . 1_556 no
    H5 C6 3.4065 . 2_756 no
    H5 H3 2.7277 . 1_556 no
    H5 H3 3.2917 . 2_756 no
loop_
    _geom_angle_atom_site_label_1
    _geom_angle_atom_site_label_2
    _geom_angle_atom_site_label_3
    _geom_angle_site_symmetry_1
    _geom_angle_site_symmetry_2
    _geom_angle_site_symmetry_3
    _geom_angle
    _geom_angle_publ_flag
    C1 O1 C9 . . . 118.51(13) no
    O1 C1 C2 . . . 124.50(14) no
    C1 C2 C3 . . . 120.89(15) no
    C1 C2 C10 . . . 118.68(14) no
    C3 C2 C10 . . . 120.43(15) no
    O2 C3 C2 . . . 123.55(15) no
    O2 C3 C8 . . . 122.50(14) no
    C2 C3 C8 . . . 113.94(14) no
    C5 C4 C8 . . . 118.97(15) no
    Cl1 C5 C4 . . . 119.56(13) no
    Cl1 C5 C6 . . . 118.90(13) no
    C4 C5 C6 . . . 121.54(15) no
    C5 C6 C7 . . . 119.83(16) no
    C6 C7 C9 . . . 118.88(16) no
    C3 C8 C4 . . . 121.17(15) no
    C3 C8 C9 . . . 119.97(14) no
    C4 C8 C9 . . . 118.86(15) no
    O1 C9 C7 . . . 116.07(15) no
    O1 C9 C8 . . . 122.03(15) no
    C7 C9 C8 . . . 121.89(15) no
    O3 C10 C2 . . . 123.81(16) no
    O1 C1 H1 . . . 117.750 no
    C2 C1 H1 . . . 117.752 no
    C5 C4 H2 . . . 120.520 no
    C8 C4 H2 . . . 120.513 no
    C5 C6 H3 . . . 120.086 no
    C7 C6 H3 . . . 120.081 no
    C6 C7 H4 . . . 120.563 no
    C9 C7 H4 . . . 120.557 no
    O3 C10 H5 . . . 118.090 no
    C2 C10 H5 . . . 118.097 no
loop_
    _geom_torsion_atom_site_label_1
    _geom_torsion_atom_site_label_2
    _geom_torsion_atom_site_label_3
    _geom_torsion_atom_site_label_4
    _geom_torsion_site_symmetry_1
    _geom_torsion_site_symmetry_2
    _geom_torsion_site_symmetry_3
    _geom_torsion_site_symmetry_4
    _geom_torsion
    _geom_torsion_publ_flag
    C1 O1 C9 C7 . . . . 179.49(13) no
    C1 O1 C9 C8 . . . . 0.2(2) no
    C9 O1 C1 C2 . . . . 2.4(3) no
    C9 O1 C1 H1 . . . . -177.6 no
    O1 C1 C2 C3 . . . . -1.4(3) no
    O1 C1 C2 C10 . . . . 179.14(13) no
    H1 C1 C2 C3 . . . . 178.6 no
    H1 C1 C2 C10 . . . . -0.9 no
    C1 C2 C3 O2 . . . . 177.29(15) no
    C1 C2 C3 C8 . . . . -2.0(2) no
    C1 C2 C10 O3 . . . . -6.6(3) no
    C1 C2 C10 H5 . . . . 173.4 no
    C3 C2 C10 O3 . . . . 173.91(15) no
    C3 C2 C10 H5 . . . . -6.1 no
    C10 C2 C3 O2 . . . . -3.3(3) no
    C10 C2 C3 C8 . . . . 177.49(13) no
    O2 C3 C8 C4 . . . . 4.1(3) no
    O2 C3 C8 C9 . . . . -174.93(14) no
    C2 C3 C8 C4 . . . . -176.66(13) no
    C2 C3 C8 C9 . . . . 4.3(2) no
    C5 C4 C8 C3 . . . . -178.70(13) no
    C5 C4 C8 C9 . . . . 0.3(3) no
    C8 C4 C5 Cl1 . . . . -178.97(13) no
    C8 C4 C5 C6 . . . . 1.0(3) no
    H2 C4 C5 Cl1 . . . . 1.0 no
    H2 C4 C5 C6 . . . . -179.0 no
    H2 C4 C8 C3 . . . . 1.3 no
    H2 C4 C8 C9 . . . . -179.7 no
    Cl1 C5 C6 C7 . . . . 179.23(11) no
    Cl1 C5 C6 H3 . . . . -0.8 no
    C4 C5 C6 C7 . . . . -0.7(3) no
    C4 C5 C6 H3 . . . . 179.3 no
    C5 C6 C7 C9 . . . . -0.8(3) no
    C5 C6 C7 H4 . . . . 179.1 no
    H3 C6 C7 C9 . . . . 179.1 no
    H3 C6 C7 H4 . . . . -0.9 no
    C6 C7 C9 O1 . . . . -177.08(14) no
    C6 C7 C9 C8 . . . . 2.2(3) no
    H4 C7 C9 O1 . . . . 2.9 no
    H4 C7 C9 C8 . . . . -177.8 no
    C3 C8 C9 O1 . . . . -3.7(3) no
    C3 C8 C9 C7 . . . . 177.13(13) no
    C4 C8 C9 O1 . . . . 177.30(14) no
    C4 C8 C9 C7 . . . . -1.9(3) no
_iucr_refine_instructions_details
;
TITL 6-chloro-4-oxo-4H-chromene-3-carbaldehyde
CELL  0.71069 6.58380 6.95790 10.26450 71.223 85.644 69.285
ZERR  2 0.00160 0.00170 0.00280 0.022 0.020 0.022
LATT 1
SFAC C H CL O
UNIT 20 10 2 6
SHEL 99999.000000 0.000000
OMIT      1   8   2
L.S. 20
FMAP 2
PLAN -25
WPDB -2
HTAB
BOND $H
CONF
LIST 4
TEMP -173.0
ACTA
SIZE 0.360 0.250 0.120
WGHT    0.065100    0.180500
FVAR       1.80408
CL1   3    1.395360    0.209273    0.080226    11.00000    0.01895    0.02573 =
         0.01357   -0.00820    0.00438   -0.00517
O1    4    0.690762    0.310977    0.465593    11.00000    0.01012    0.01832 =
         0.01337   -0.00444   -0.00007   -0.00375
O2    4    1.299924    0.192548    0.610805    11.00000    0.01253    0.02676 =
         0.01584   -0.00738   -0.00067   -0.00659
O3    4    0.796770    0.243246    0.874166    11.00000    0.02222    0.03577 =
         0.01804   -0.01415    0.00654   -0.01141
C1    1    0.731419    0.280647    0.598183    11.00000    0.01367    0.01327 =
         0.01296   -0.00433    0.00102   -0.00355
AFIX  43
H1    2    0.613476    0.288121    0.658024    11.00000   -1.20000
AFIX   0
C2    1    0.929026    0.240105    0.652614    11.00000    0.01329    0.01410 =
         0.01239   -0.00557    0.00041   -0.00414
C3    1    1.118610    0.221416    0.567920    11.00000    0.01273    0.01150 =
         0.01363   -0.00474   -0.00024   -0.00341
C4    1    1.240920    0.217907    0.330664    11.00000    0.01366    0.01334 =
         0.01423   -0.00443    0.00032   -0.00389
AFIX  43
H2    2    1.386917    0.183377    0.359361    11.00000   -1.20000
AFIX   0
C5    1    1.189783    0.244142    0.196328    11.00000    0.01755    0.01332 =
         0.01317   -0.00488    0.00220   -0.00469
C6    1    0.975869    0.298049    0.151246    11.00000    0.02203    0.01544 =
         0.01184   -0.00313   -0.00168   -0.00639
AFIX  43
H3    2    0.944334    0.316820    0.058224    11.00000   -1.20000
AFIX   0
C7    1    0.810600    0.323945    0.242133    11.00000    0.01596    0.01644 =
         0.01419   -0.00288   -0.00416   -0.00500
AFIX  43
H4    2    0.664301    0.362505    0.212320    11.00000   -1.20000
AFIX   0
C8    1    1.073586    0.243119    0.424019    11.00000    0.01323    0.01095 =
         0.01111   -0.00312   -0.00006   -0.00372
C9    1    0.861787    0.292619    0.378339    11.00000    0.01356    0.01190 =
         0.01236   -0.00327    0.00048   -0.00383
C10   1    0.949599    0.213025    0.800663    11.00000    0.01889    0.01889 =
         0.01398   -0.00682    0.00104   -0.00657
AFIX  43
H5    2    1.091058    0.169376    0.840227    11.00000   -1.20000
HKLF 4
REM  6-chloro-4-oxo-4H-chromene-3-carbaldehyde
REM R1 =  0.0400 for   1741 Fo > 4sig(Fo)  and  0.0436 for all   1906 data
REM    127 parameters refined using      0 restraints
END
WGHT      0.0652      0.1806
REM Highest difference peak  0.286,  deepest hole -0.644,  1-sigma level  0.113
Q1    1   0.8473  0.3442  0.3090  11.00000  0.05    0.29
Q2    1   1.3666  0.4134  0.0520  11.00000  0.05    0.28
Q3    1   0.8453  0.4597  0.6378  11.00000  0.05    0.27
Q4    1   1.3174  0.0074  0.6793  11.00000  0.05    0.27
Q5    1   0.9239  0.5022  0.1003  11.00000  0.05    0.27
Q6    1   0.7214  0.4838  0.5634  11.00000  0.05    0.27
Q7    1   1.1955  0.4448  0.2913  11.00000  0.05    0.27
Q8    1   0.9385  0.0008  0.9059  11.00000  0.05    0.27
Q9    1   1.4624  0.0124  0.1551  11.00000  0.05    0.26
Q10   1   1.5195 -0.0455  0.1796  11.00000  0.05    0.26
Q11   1   1.3597  0.0351  0.0793  11.00000  0.05    0.25
Q12   1   1.0302  0.5009  0.0643  11.00000  0.05    0.25
Q13   1   1.0699  0.4456  0.4626  11.00000  0.05    0.25
Q14   1   1.0978  0.2183  0.4923  11.00000  0.05    0.24
Q15   1   0.8706  0.4546  0.7366  11.00000  0.05    0.24
Q16   1   0.8056  0.0927  0.2322  11.00000  0.05    0.24
Q17   1   1.5342  0.0641  0.2439  11.00000  0.05    0.24
Q18   1   0.8225 -0.0147  0.9163  11.00000  0.05    0.23
Q19   1   0.9440  0.1923  0.7225  11.00000  0.05    0.23
Q20   1   1.4941  0.0902  0.1448  11.00000  0.05    0.23
Q21   1   1.2259  0.0258  0.2271  11.00000  0.05    0.23
Q22   1   1.5334  0.2834  0.1065  11.00000  0.05    0.22
Q23   1   0.8357  0.4486  0.9472  11.00000  0.05    0.22
Q24   1   1.2398  0.4751 -0.0762  11.00000  0.05    0.22
Q25   1   0.9356  0.0257  0.6234  11.00000  0.05    0.22
;
