# Supplementary material for: 6-Chloro-4-oxo-4H-chromene-3-carb­aldehyde
Source: Acta Crystallogr Sect E Struct Rep Online. 2014 Apr 5;70(Pt 5):o514. doi: 10.1107/S1600536814007119 (PMC4011265; doi:10.1107/S1600536814007119)
Supplement: Supplementary file 2 [file e-70-0o514-Isup2.hkl]

# 
# h,k,l, Fc-squared, Fo-squared, sigma(Fo-squared) and status flag 
# 
data_I
_shelx_title ' 6-chloro-4-oxo-4H-chromene-3-carbaldehyde' 
_shelx_refln_list_code          4 
_shelx_F_calc_maximum      126.83 
_exptl_crystal_F_000       212.00 
_reflns_d_resolution_high  0.7692 
 
loop_ 
 _symmetry_equiv_pos_as_xyz 
 'x, y, z' 
 '-x, -y, -z' 
 
_cell_length_a     6.5838 
_cell_length_b     6.9579 
_cell_length_c    10.2645 
_cell_angle_alpha  71.223 
_cell_angle_beta   85.644 
_cell_angle_gamma  69.285 
 
_shelx_F_squared_multiplier     1.000 
 
loop_ 
 _refln_index_h 
 _refln_index_k 
 _refln_index_l 
 _refln_F_squared_calc 
 _refln_F_squared_meas 
 _refln_F_squared_sigma 
 _refln_observed_status 
   1   0   0      946.57      923.78      5.75 o 
   2   0   0      641.29      658.69     18.74 o 
   3   0   0      139.93      126.48      1.35 o 
   4   0   0       59.84       69.79      1.21 o 
   5   0   0       39.25       38.55      1.48 o 
   6   0   0       67.93       68.47      2.25 o 
   7   0   0        0.00       -0.55      0.96 o 
  -7   1   0      228.46      255.30      4.80 o 
  -6   1   0        4.66        5.20      0.68 o 
  -5   1   0        5.28        6.64      0.60 o 
  -4   1   0      144.81      146.87      1.81 o 
  -3   1   0      283.13      270.05      2.12 o 
  -2   1   0      575.70      573.95     48.13 o 
  -1   1   0       35.86       32.33      2.39 o 
   0   1   0        7.44        7.49      1.28 o 
   1   1   0       39.06       48.31      0.74 o 
   2   1   0     1309.57     1332.17     13.54 o 
   3   1   0      226.55      208.08      5.17 o 
   4   1   0       39.55       40.45      0.90 o 
   5   1   0       41.85       43.80      1.56 o 
   6   1   0       40.69       41.13      1.74 o 
   7   1   0      244.03      271.13      4.60 o 
   8   1   0        0.05        0.49      0.61 o 
  -7   2   0        0.61       -0.99      0.99 o 
  -6   2   0       42.36       42.07      2.01 o 
  -5   2   0       55.81       58.26      2.05 o 
  -4   2   0       45.86       45.53      1.64 o 
  -3   2   0       19.33       17.90      0.66 o 
  -2   2   0        7.35        9.59      1.43 o 
  -1   2   0      355.96      253.96     63.89 o 
   0   2   0    16085.23    10373.35   1995.52 o 
   1   2   0     4342.62     3711.58    599.73 o 
   2   2   0      946.18      724.35    190.00 o 
   3   2   0       66.86       55.31      6.04 o 
   4   2   0       14.94       16.39      1.39 o 
   5   2   0        9.23        9.66      0.84 o 
   6   2   0      123.53      127.43      2.84 o 
   7   2   0        9.54        8.50      0.80 o 
   8   2   0        5.68        4.69      0.75 o 
  -6   3   0       42.05       42.85      2.22 o 
  -5   3   0        0.41       -0.43      0.96 o 
  -4   3   0      171.87      178.42      3.36 o 
  -3   3   0      133.29      139.38      2.67 o 
  -2   3   0       44.47       38.46      6.65 o 
  -1   3   0       33.23       25.25      6.14 o 
   0   3   0       72.85       64.51      6.20 o 
   1   3   0      232.70      207.42     22.22 o 
   2   3   0      496.71      370.78     80.67 o 
   3   3   0       35.42       23.83      5.61 o 
   4   3   0        1.92        2.12      0.51 o 
   5   3   0      104.75      115.09      2.42 o 
   6   3   0      186.40      199.74      3.52 o 
   7   3   0       64.13       69.17      2.41 o 
   8   3   0        5.35        5.21      0.79 o 
  -5   4   0       24.17       23.39      1.75 o 
  -4   4   0        5.29        4.67      0.69 o 
  -3   4   0       10.17       10.03      1.00 o 
  -2   4   0       67.53       65.43      1.91 o 
  -1   4   0      445.53      290.40    112.48 o 
   0   4   0     1601.53     1597.30    159.82 o 
   1   4   0     2289.65     2269.90     50.85 o 
   2   4   0      291.25      248.98     37.63 o 
   3   4   0        0.21       -0.42      0.55 o 
   4   4   0        3.92        4.18      0.49 o 
   5   4   0        0.67        0.73      0.63 o 
   6   4   0      155.37      181.85      3.43 o 
   7   4   0       86.55       88.06      2.72 o 
   8   4   0       59.53       36.51      1.96 o 
  -4   5   0      100.14      101.71      3.13 o 
  -3   5   0       23.86       26.96      1.58 o 
  -2   5   0       10.62       12.29      1.09 o 
  -1   5   0        8.11        7.16      0.68 o 
   0   5   0      119.50      104.62     13.97 o 
   1   5   0      162.09      154.11      2.75 o 
   2   5   0       27.22       26.24      1.24 o 
   3   5   0        0.06        0.38      0.50 o 
   4   5   0       30.28       31.00      1.39 o 
   5   5   0      116.48      123.18      2.80 o 
   6   5   0      192.36      213.84      3.91 o 
   7   5   0        8.86        7.61      0.82 o 
   8   5   0        6.40        5.62      0.80 o 
  -3   6   0       34.47       29.51      1.89 o 
  -2   6   0       59.29       58.85      2.30 o 
  -1   6   0      134.07      140.56      3.21 o 
   0   6   0       46.21       48.09      4.35 o 
   1   6   0      779.45      721.44      9.39 o 
   2   6   0       41.56       37.97      1.66 o 
   3   6   0        5.43        7.64      0.65 o 
   4   6   0        4.29        5.72      0.57 o 
   5   6   0        0.73        1.31      0.55 o 
   6   6   0      104.50      116.73      3.18 o 
   7   6   0      225.49      191.03      4.27 o 
  -2   7   0       40.01       39.83      2.09 o 
  -1   7   0        0.14        0.50      0.82 o 
   0   7   0      104.28      105.22      5.40 o 
   1   7   0       40.59       34.61      1.79 o 
   2   7   0       13.41       11.75      0.90 o 
   3   7   0        1.46        0.14      0.97 o 
   4   7   0       38.90       37.68      1.89 o 
   5   7   0       64.69       61.61      2.47 o 
   6   7   0       74.65       73.75      2.68 o 
   7   7   0       95.43       76.40      2.89 o 
   0   8   0       13.43       12.03      2.12 o 
   1   8   0      195.85      133.81      3.66 o 
   2   8   0        2.57        2.99      0.72 o 
   3   8   0        9.82       10.03      0.87 o 
   4   8   0        1.66        0.87      1.01 o 
   5   8   0        1.66        0.68      0.71 o 
  -4  -8   1        2.64        0.81      0.73 o 
  -3  -8   1        8.04        8.42      0.94 o 
  -2  -8   1        9.50        9.88      0.96 o 
  -1  -8   1       40.72       33.45      1.94 o 
  -6  -7   1       21.80       17.53      1.61 o 
  -5  -7   1       25.80       26.35      1.79 o 
  -4  -7   1       22.97       23.45      1.67 o 
  -3  -7   1      113.23      121.51      3.13 o 
  -2  -7   1        1.65        2.71      0.69 o 
  -1  -7   1        1.69        2.83      0.68 o 
   0  -7   1        3.97        4.23      0.53 o 
   1  -7   1      206.12      223.79      4.64 o 
  -7  -6   1       16.45       15.28      1.42 o 
  -6  -6   1      829.20      908.12      8.62 o 
  -5  -6   1        0.08        0.07      0.83 o 
  -4  -6   1       40.49       42.78      1.87 o 
  -3  -6   1       79.13       84.27      2.41 o 
  -2  -6   1       27.00       29.46      1.49 o 
  -1  -6   1       91.35       65.33      2.26 o 
   0  -6   1        2.10        2.54      0.71 o 
   1  -6   1        0.01        0.72      0.72 o 
   2  -6   1        3.00        3.99      0.69 o 
   3  -6   1       29.43       31.58      2.02 o 
  -8  -5   1        4.67        2.31      0.75 o 
  -7  -5   1       31.15       32.52      1.87 o 
  -6  -5   1       45.44       53.05      2.13 o 
  -5  -5   1      128.67      145.95      3.08 o 
  -4  -5   1      144.72      155.34      3.01 o 
  -3  -5   1      119.29      125.42      2.59 o 
  -2  -5   1       50.31       49.10      1.66 o 
  -1  -5   1       24.73       21.90      1.21 o 
   0  -5   1       63.98       57.97      5.95 o 
   1  -5   1      425.16      468.32      5.26 o 
   2  -5   1       75.40       86.78      2.53 o 
   3  -5   1        7.79        8.19      0.83 o 
   4  -5   1       25.42       26.59      1.80 o 
  -8  -4   1       22.92       15.68      1.45 o 
  -7  -4   1       26.70       27.06      1.71 o 
  -6  -4   1     1286.16     1451.99     19.52 o 
  -5  -4   1      275.72      316.69      4.22 o 
  -4  -4   1      196.02      207.78      3.17 o 
  -3  -4   1      234.35      201.87     39.27 o 
  -2  -4   1        7.75        5.83      1.83 o 
  -1  -4   1       78.07       72.28      1.24 o 
   0  -4   1       43.69       41.01      4.37 o 
   1  -4   1        0.65       -0.32      0.61 o 
   2  -4   1       26.25       28.43      1.38 o 
   3  -4   1      115.78      115.20      2.76 o 
   4  -4   1       92.80       94.55      2.78 o 
   5  -4   1        0.93        1.38      0.94 o 
  -8  -3   1        0.00       -0.96      0.96 o 
  -7  -3   1       81.53       86.11      2.65 o 
  -6  -3   1       50.26       55.57      2.00 o 
  -5  -3   1      397.80      420.17      4.62 o 
  -4  -3   1      241.29      215.68     34.41 o 
  -3  -3   1        7.68       13.60      2.58 o 
  -2  -3   1      457.67      379.57     65.46 o 
  -1  -3   1       96.72       78.86      8.34 o 
   0  -3   1      235.67      217.34     10.71 o 
   1  -3   1      512.69      449.86     95.09 o 
   2  -3   1      379.25      362.90     58.90 o 
   3  -3   1        0.17        0.82      0.61 o 
   4  -3   1       72.15       69.88      2.21 o 
   5  -3   1       56.13       61.13      2.37 o 
   6  -3   1       40.05       39.95      2.09 o 
  -8  -2   1        1.54        1.13      1.00 o 
  -7  -2   1      158.01      171.85      3.63 o 
  -6  -2   1      846.46      903.30     10.37 o 
  -5  -2   1     1330.29     1392.65     16.31 o 
  -4  -2   1      368.01      357.80     25.05 o 
  -3  -2   1      204.27      185.59     26.53 o 
  -2  -2   1       87.76       74.57     19.99 o 
  -1  -2   1       27.15       22.18      3.43 o 
   0  -2   1       12.06        7.77      0.58 o 
   1  -2   1       37.36       35.53      4.36 o 
   2  -2   1      172.66      150.00     19.07 o 
   3  -2   1      257.96      252.97      6.90 o 
   4  -2   1       67.63       68.47      1.96 o 
   5  -2   1      100.39      106.10      2.73 o 
   6  -2   1      163.42      173.13      3.82 o 
  -8  -1   1       10.02       13.47      1.32 o 
  -7  -1   1       77.96       79.82      2.55 o 
  -6  -1   1       11.17       11.54      1.03 o 
  -5  -1   1      574.35      605.45      7.65 o 
  -4  -1   1       68.58       72.92      1.19 o 
  -3  -1   1      148.42      161.31      3.39 o 
  -2  -1   1     1091.22     1101.98      6.45 o 
  -1  -1   1      284.54      268.42      3.75 o 
   0  -1   1      576.35      538.44      4.63 o 
   1  -1   1      162.42      156.84      8.23 o 
   2  -1   1     1119.11     1069.39     93.82 o 
   3  -1   1        6.04        1.93      0.26 o 
   4  -1   1      137.34      141.94      2.58 o 
   5  -1   1       93.22      102.54      2.49 o 
   6  -1   1        0.80        0.91      0.75 o 
   7  -1   1       20.16       20.87      1.66 o 
  -8   0   1        7.38        6.65      0.84 o 
  -7   0   1      129.31      144.39      3.46 o 
  -6   0   1      134.50      139.09      3.07 o 
  -5   0   1     1893.38     1941.19     19.80 o 
  -4   0   1      180.02      186.60      1.93 o 
  -3   0   1        1.19        1.17      0.22 o 
  -2   0   1      444.38      448.94      4.13 o 
  -1   0   1        0.03        0.27      0.25 o 
   1   0   1     1583.04     1455.67      7.94 o 
   2   0   1      608.26      545.98      7.20 o 
   3   0   1      166.62      166.04      1.95 o 
   4   0   1        0.20        0.16      0.33 o 
   5   0   1      419.03      416.15      4.65 o 
   6   0   1      230.64      240.40      4.01 o 
   7   0   1        5.24        7.05      0.74 o 
  -7   1   1       32.77       34.08      1.90 o 
  -6   1   1        6.02        7.63      0.68 o 
  -5   1   1      293.37      304.54      4.18 o 
  -4   1   1       23.00       23.03      1.08 o 
  -3   1   1      395.93      401.41      6.58 o 
  -2   1   1      783.60      750.41     30.61 o 
  -1   1   1      328.61      301.39      5.14 o 
   0   1   1      136.33      134.47      1.29 o 
   1   1   1      329.94      292.30      3.52 o 
   2   1   1     1106.05     1073.70      6.13 o 
   3   1   1       37.54       32.08      1.26 o 
   4   1   1      142.92      156.35      1.71 o 
   5   1   1       47.77       52.77      1.68 o 
   6   1   1       67.42       72.76      2.16 o 
   7   1   1       32.50       37.05      1.82 o 
   8   1   1      135.46      144.33      3.74 o 
  -7   2   1       15.09       16.66      1.56 o 
  -6   2   1        6.05        5.51      0.73 o 
  -5   2   1     1120.52     1169.53     17.25 o 
  -4   2   1        5.77        4.63      0.57 o 
  -3   2   1       78.68       73.65      2.54 o 
  -2   2   1      281.95      249.87     30.52 o 
  -1   2   1        2.99        3.26      0.34 o 
   0   2   1      826.81      897.85     10.07 o 
   1   2   1     5349.09     4928.26     12.65 o 
   2   2   1      130.75       98.20     16.12 o 
   3   2   1       21.10       19.94      2.11 o 
   4   2   1      149.53      139.18      8.06 o 
   5   2   1      583.80      588.10      7.42 o 
   6   2   1      107.83      116.73      2.69 o 
   7   2   1       16.88       16.46      0.98 o 
   8   2   1       81.85       85.95      2.89 o 
  -6   3   1       30.14       29.84      1.90 o 
  -5   3   1       24.25       25.20      1.59 o 
  -4   3   1      134.26      139.56      2.94 o 
  -3   3   1      273.08      273.51      3.65 o 
  -2   3   1      203.79      172.31     33.63 o 
  -1   3   1       51.88       43.59     12.14 o 
   0   3   1       89.18       86.24      1.11 o 
   1   3   1      637.75      632.19     24.19 o 
   2   3   1      159.85      141.96     12.26 o 
   3   3   1       77.22       63.69     11.57 o 
   4   3   1       37.45       37.32      3.91 o 
   5   3   1        0.07       -0.14      0.59 o 
   6   3   1      211.35      232.12      3.75 o 
   7   3   1       16.63       17.48      1.37 o 
   8   3   1      128.43      117.02      3.29 o 
  -5   4   1      340.69      358.49      5.57 o 
  -4   4   1       17.43       18.16      1.30 o 
  -3   4   1       96.75       99.03      2.47 o 
  -2   4   1       85.42       91.80      2.18 o 
  -1   4   1        3.11        3.41      1.20 o 
   0   4   1      129.01      152.80      2.81 o 
   1   4   1     3443.44     3329.13     87.72 o 
   2   4   1      211.23      245.71     11.82 o 
   3   4   1      276.50      270.23     26.50 o 
   4   4   1      208.28      178.81     30.68 o 
   5   4   1      261.27      263.53      3.71 o 
   6   4   1        0.65        0.73      0.48 o 
   7   4   1       74.04       77.68      2.47 o 
   8   4   1       87.02       55.38      2.45 o 
  -4   5   1       98.03       98.66      3.04 o 
  -3   5   1       91.26       96.80      2.72 o 
  -2   5   1       16.30       16.27      1.21 o 
  -1   5   1        0.12       -0.59      0.59 o 
   0   5   1      166.11      164.07      8.12 o 
   1   5   1      255.46      223.75      3.20 o 
   2   5   1        1.59        1.53      0.40 o 
   3   5   1       47.00       50.77      1.64 o 
   4   5   1        1.42        1.42      0.47 o 
   5   5   1       19.35       20.11      1.22 o 
   6   5   1      196.94      229.62      4.00 o 
   7   5   1        3.12        2.84      0.61 o 
   8   5   1       59.17       39.29      2.15 o 
  -3   6   1       66.00       58.01      2.46 o 
  -2   6   1       19.54       15.06      1.42 o 
  -1   6   1        0.49        0.60      0.72 o 
   0   6   1        5.95       11.46      1.03 o 
   1   6   1     1214.93      952.65     10.58 o 
   2   6   1      751.10      820.34      9.63 o 
   3   6   1      188.66      193.49      3.40 o 
   4   6   1       48.69       47.25      1.81 o 
   5   6   1       30.40       31.86      1.64 o 
   6   6   1       36.49       37.24      1.92 o 
   7   6   1       56.26       42.30      2.06 o 
  -2   7   1        0.65       -0.54      0.93 o 
  -1   7   1       13.85       15.00      1.03 o 
   0   7   1       91.41       95.98      2.72 o 
   1   7   1       61.06       41.94      1.90 o 
   2   7   1        3.68        3.17      0.65 o 
   3   7   1        7.41        8.15      0.70 o 
   4   7   1       24.95       27.64      1.64 o 
   5   7   1       20.05       20.17      1.52 o 
   6   7   1       86.66       95.60      3.00 o 
   7   7   1        0.29        1.00      0.92 o 
   0   8   1        0.24        0.26      0.56 o 
   1   8   1      293.35      124.22      3.46 o 
   2   8   1      724.68      681.87      7.72 o 
   3   8   1       20.34       17.96      1.16 o 
   4   8   1        0.03        1.17      0.56 o 
   5   8   1        0.01        0.88      0.85 o 
   6   8   1       56.61       54.55      2.45 o 
  -3  -8   2        0.36        0.38      0.93 o 
  -6  -7   2       46.22       47.36      2.40 o 
  -5  -7   2        0.20        0.93      0.65 o 
  -4  -7   2      224.52      249.26      4.68 o 
  -3  -7   2        0.02        0.16      0.82 o 
  -2  -7   2        6.38        6.64      0.82 o 
  -1  -7   2       17.77       16.06      1.43 o 
   0  -7   2        0.78        0.11      0.73 o 
   1  -7   2       39.97       34.74      2.09 o 
  -7  -6   2       32.36       25.86      1.89 o 
  -6  -6   2        2.97        3.98      0.77 o 
  -5  -6   2       13.73       14.27      1.27 o 
  -4  -6   2       72.91       76.21      2.41 o 
  -3  -6   2       12.96       12.85      1.13 o 
  -2  -6   2        1.12        0.97      0.82 o 
  -1  -6   2      174.61      145.40      3.24 o 
   0  -6   2       47.81       49.33      2.27 o 
   1  -6   2       16.31       17.74      1.38 o 
   2  -6   2       11.97       13.40      1.31 o 
  -7  -5   2        7.36        5.63      0.81 o 
  -6  -5   2       13.02       17.81      1.35 o 
  -5  -5   2       66.52       73.39      2.31 o 
  -4  -5   2      350.27      386.73      4.81 o 
  -3  -5   2        8.08       10.47      0.73 o 
  -2  -5   2        7.73        9.22      0.88 o 
  -1  -5   2       14.24       14.25      1.05 o 
   0  -5   2       17.41       18.98      2.26 o 
   1  -5   2      145.52      145.60      3.08 o 
   2  -5   2      135.25      143.16      3.27 o 
   3  -5   2        0.02        0.87      0.81 o 
   4  -5   2        7.35        8.04      0.92 o 
  -8  -4   2       67.39       48.21      2.28 o 
  -7  -4   2       37.19       35.58      1.97 o 
  -6  -4   2        3.76        3.54      0.64 o 
  -5  -4   2       91.40       93.71      2.44 o 
  -4  -4   2       29.21       37.57      1.47 o 
  -3  -4   2       97.64      105.66      2.25 o 
  -2  -4   2       50.85       45.34      8.64 o 
  -1  -4   2      479.86      441.41     29.33 o 
   0  -4   2       64.86       62.76      2.67 o 
   1  -4   2       27.26       29.30      1.32 o 
   2  -4   2      161.73      169.62      3.15 o 
   3  -4   2       69.78       70.35      2.36 o 
   4  -4   2      111.65      117.34      3.19 o 
   5  -4   2       49.71       51.08      2.29 o 
  -8  -3   2       84.53       71.75      2.71 o 
  -7  -3   2       38.64       43.05      2.02 o 
  -6  -3   2       20.97       18.62      1.29 o 
  -5  -3   2      155.89      169.14      3.05 o 
  -4  -3   2      265.93      291.92      3.62 o 
  -3  -3   2       45.35       47.81     13.38 o 
  -2  -3   2       13.14       12.80      1.90 o 
  -1  -3   2        2.39        1.44      0.63 o 
   0  -3   2      176.06      174.52      3.79 o 
   1  -3   2      333.05      290.80     39.33 o 
   2  -3   2      287.55      309.38      3.78 o 
   3  -3   2      123.82      145.52      2.88 o 
   4  -3   2       63.30       69.05      2.24 o 
   5  -3   2       71.20       68.75      2.52 o 
   6  -3   2       13.28       13.11      1.06 o 
  -8  -2   2      123.89      116.22      3.39 o 
  -7  -2   2        2.76        1.59      0.69 o 
  -6  -2   2       28.86       28.48      1.49 o 
  -5  -2   2      346.70      360.23      4.26 o 
  -4  -2   2       52.49       43.67      1.58 o 
  -3  -2   2      357.04      321.43     39.20 o 
  -2  -2   2      217.82      173.93     43.81 o 
  -1  -2   2      644.51      550.08     63.18 o 
   0  -2   2        9.43       14.72      0.63 o 
   1  -2   2      797.88      797.60     36.43 o 
   2  -2   2      429.38      402.17     36.79 o 
   3  -2   2       14.68       13.13      0.90 o 
   4  -2   2       29.70       25.84      1.30 o 
   5  -2   2       72.78       72.08      2.39 o 
   6  -2   2        1.21        1.58      0.63 o 
  -8  -1   2       10.26        9.73      0.91 o 
  -7  -1   2       92.24       93.76      2.77 o 
  -6  -1   2      152.58      157.90      3.24 o 
  -5  -1   2       63.18       70.85      1.99 o 
  -4  -1   2       85.28       89.84      1.95 o 
  -3  -1   2       46.48       57.10      0.96 o 
  -2  -1   2        1.44        1.96      0.60 o 
  -1  -1   2      310.26      239.97     31.17 o 
   0  -1   2      751.48      691.37     14.47 o 
   1  -1   2      402.84      376.09      4.84 o 
   2  -1   2      347.25      383.73     27.00 o 
   3  -1   2     1100.03     1222.89     26.61 o 
   4  -1   2      136.42      129.31      2.53 o 
   5  -1   2       66.42       63.37      2.03 o 
   6  -1   2        0.71       -0.84      0.84 o 
   7  -1   2        3.23        3.14      0.72 o 
  -7   0   2       20.11       24.87      1.52 o 
  -6   0   2       20.82       19.85      1.31 o 
  -5   0   2      540.70      565.40      7.65 o 
  -4   0   2      696.64      702.84      7.66 o 
  -3   0   2      446.16      485.40      6.07 o 
  -2   0   2      234.87      248.11      2.32 o 
  -1   0   2       93.24      102.54      1.50 o 
   0   0   2       61.49       62.25      0.66 o 
   1   0   2     3476.08     2949.12    197.54 o 
   2   0   2      231.19      260.82     12.33 o 
   3   0   2       86.96      118.32      1.38 o 
   4   0   2        3.10        3.16      0.96 o 
   5   0   2       59.85       63.63      1.89 o 
   6   0   2       13.88       15.92      1.20 o 
   7   0   2       51.51       60.41      2.36 o 
  -7   1   2      111.16      110.77      3.23 o 
  -6   1   2      188.07      193.08      3.78 o 
  -5   1   2        2.77        2.84      0.56 o 
  -4   1   2       19.20       18.32      1.07 o 
  -3   1   2       27.71       28.34      0.76 o 
  -2   1   2       80.18       82.03      2.51 o 
  -1   1   2      795.88      801.14      5.18 o 
   0   1   2      640.19      617.91      3.88 o 
   1   1   2       56.27       55.72      0.91 o 
   2   1   2       78.75       92.80      1.77 o 
   3   1   2     3055.32     3193.10     21.96 o 
   4   1   2       39.92       23.00      0.74 o 
   5   1   2        4.28        4.08      0.48 o 
   6   1   2       25.39       20.97      1.31 o 
   7   1   2        2.49        1.05      0.87 o 
   8   1   2       45.21       49.85      2.29 o 
  -7   2   2       57.39       58.31      2.51 o 
  -6   2   2        1.42        1.41      0.61 o 
  -5   2   2      320.07      337.06      4.67 o 
  -4   2   2     1368.22     1397.80     16.85 o 
  -3   2   2      135.92      139.05      2.19 o 
  -2   2   2       24.24       23.18      0.67 o 
  -1   2   2      107.59      104.54      1.13 o 
   0   2   2      369.93      374.06      3.97 o 
   1   2   2     2899.07     2737.05    108.71 o 
   2   2   2       32.09       29.05      3.22 o 
   3   2   2      284.42      314.94     22.53 o 
   4   2   2        2.42        2.46      0.27 o 
   5   2   2       39.28       39.13      1.47 o 
   6   2   2       55.53       57.82      1.95 o 
   7   2   2       65.87       71.99      2.41 o 
   8   2   2        0.23       -0.90      0.90 o 
  -6   3   2       75.03       74.52      2.71 o 
  -5   3   2       63.28       63.52      2.27 o 
  -4   3   2        9.99       10.65      0.73 o 
  -3   3   2       52.25       56.88      1.76 o 
  -2   3   2      161.18      149.16     14.42 o 
  -1   3   2      342.70      308.99     32.03 o 
   0   3   2       68.09       69.51      1.38 o 
   1   3   2       25.58       24.31      1.53 o 
   2   3   2       61.83       50.63      5.68 o 
   3   3   2     2427.04     2350.98    252.27 o 
   4   3   2       35.94       54.43      5.99 o 
   5   3   2       15.31       14.19      1.00 o 
   6   3   2       32.50       31.84      1.52 o 
   7   3   2        0.17       -0.76      0.76 o 
   8   3   2       73.48       57.20      2.44 o 
  -5   4   2       74.13       75.50      2.67 o 
  -4   4   2     1160.26     1228.82     13.19 o 
  -3   4   2        1.85        3.20      0.57 o 
  -2   4   2       27.93       31.76      1.37 o 
  -1   4   2      268.78      212.66     53.65 o 
   0   4   2      264.81      268.75      4.20 o 
   1   4   2      369.71      349.77     24.36 o 
   2   4   2      159.26      163.05      4.88 o 
   3   4   2      142.40      145.70     13.85 o 
   4   4   2        0.13        0.52      0.53 o 
   5   4   2       34.66       37.85      1.47 o 
   6   4   2       83.05       86.17      2.41 o 
   7   4   2       25.33       28.19      1.67 o 
   8   4   2       17.79       12.54      0.95 o 
  -4   5   2        7.30        7.06      0.94 o 
  -3   5   2       83.21       82.10      2.51 o 
  -2   5   2       86.33       94.57      2.47 o 
  -1   5   2       48.62       49.42      1.72 o 
   0   5   2        0.81        1.01      0.34 o 
   1   5   2       83.76       79.82      1.91 o 
   2   5   2      211.57      213.48      8.26 o 
   3   5   2      646.04      723.03      8.12 o 
   4   5   2      179.50      227.42      3.44 o 
   5   5   2       26.47       25.38      1.39 o 
   6   5   2       14.86       15.39      1.18 o 
   7   5   2       11.26        9.88      0.84 o 
   8   5   2       41.83       34.59      2.02 o 
  -3   6   2      103.33       92.32      2.94 o 
  -2   6   2       64.75       65.40      2.40 o 
  -1   6   2      158.33      156.74      3.30 o 
   0   6   2       55.03       56.31      2.18 o 
   1   6   2        1.24        1.05      0.46 o 
   2   6   2       29.56       27.21      1.34 o 
   3   6   2       52.34       61.78      1.98 o 
   4   6   2        6.43        7.71      0.66 o 
   5   6   2       25.39       28.84      1.53 o 
   6   6   2       45.09       50.47      2.12 o 
   7   6   2        0.00        0.82      0.84 o 
  -2   7   2       13.03       12.30      0.96 o 
  -1   7   2        0.16        0.32      0.64 o 
   0   7   2       10.30       11.10      0.62 o 
   1   7   2       69.09       41.12      1.83 o 
   2   7   2      161.45      163.88      3.42 o 
   3   7   2       38.66       40.09      1.83 o 
   4   7   2      176.83      198.53      3.83 o 
   5   7   2       10.63        9.70      0.92 o 
   6   7   2        2.62        2.47      0.76 o 
   7   7   2       23.33       20.04      1.68 o 
   0   8   2        0.67        1.37      0.53 o 
   2   8   2        6.44        6.13      0.82 o 
   3   8   2       48.73       52.27      2.18 o 
   4   8   2       10.79       11.99      0.96 o 
   5   8   2        4.99        6.47      0.77 o 
   6   8   2        8.08        7.92      0.85 o 
  -5  -7   3       10.31        8.91      0.94 o 
  -4  -7   3       16.93       17.58      1.47 o 
  -3  -7   3      152.11      166.57      3.95 o 
  -2  -7   3       23.57       22.59      1.63 o 
  -1  -7   3       35.42       32.71      1.94 o 
   0  -7   3        0.13        0.22      0.68 o 
  -6  -6   3       20.24       16.98      1.59 o 
  -5  -6   3       81.23       89.65      2.85 o 
  -4  -6   3       64.75       63.37      2.36 o 
  -3  -6   3        1.14        1.90      0.54 o 
  -2  -6   3        8.19        8.70      0.75 o 
  -1  -6   3      164.86      147.06      3.38 o 
   0  -6   3       11.03       12.87      0.74 o 
   1  -6   3        7.23        7.38      0.88 o 
   2  -6   3        0.35        0.93      0.66 o 
  -7  -5   3       20.89       20.95      1.57 o 
  -6  -5   3        7.78        9.09      0.80 o 
  -5  -5   3       17.76       18.88      1.38 o 
  -4  -5   3        0.33        0.56      0.45 o 
  -3  -5   3      655.50      707.72      9.27 o 
  -2  -5   3       36.07       30.15      1.57 o 
  -1  -5   3        0.70        0.41      0.69 o 
   0  -5   3       36.08       34.76      1.17 o 
   1  -5   3       41.96       40.93      1.81 o 
   2  -5   3       62.82       65.16      2.42 o 
   3  -5   3       15.80       15.26      1.49 o 
  -7  -4   3       14.19       13.29      1.31 o 
  -6  -4   3       91.08       96.60      2.70 o 
  -5  -4   3      216.48      232.52      3.86 o 
  -4  -4   3        0.51        0.76      0.61 o 
  -3  -4   3       29.44       25.92      1.25 o 
  -2  -4   3      126.97      126.98      2.53 o 
  -1  -4   3      175.90      179.92      2.96 o 
   0  -4   3       35.22       36.24      1.04 o 
   1  -4   3        0.47        1.24      0.42 o 
   2  -4   3        4.63        4.38      0.61 o 
   3  -4   3        0.76        0.63      0.86 o 
   4  -4   3       12.24       12.90      1.03 o 
  -8  -3   3        5.29        3.95      0.70 o 
  -7  -3   3       47.54       55.59      2.27 o 
  -6  -3   3        3.60        3.63      0.62 o 
  -5  -3   3        9.02       13.46      1.08 o 
  -4  -3   3      126.80      122.18      2.45 o 
  -3  -3   3     1678.42     1415.20    290.36 o 
  -2  -3   3       25.84       29.47      4.71 o 
  -1  -3   3      212.37      181.59     20.21 o 
   0  -3   3      162.34      153.90      1.76 o 
   1  -3   3       35.91       28.59      1.12 o 
   2  -3   3      152.67      158.53      2.87 o 
   3  -3   3        2.23        1.51      0.52 o 
   4  -3   3        0.52       -0.20      0.83 o 
   5  -3   3       76.14       78.80      2.78 o 
  -8  -2   3       39.84       31.53      2.09 o 
  -7  -2   3       58.17       63.38      2.30 o 
  -6  -2   3      154.60      160.52      3.28 o 
  -5  -2   3      148.58      161.73      2.99 o 
  -4  -2   3      181.84      188.23     12.77 o 
  -3  -2   3      131.38      111.23     13.58 o 
  -2  -2   3      317.31      248.45     51.59 o 
  -1  -2   3       74.91       74.33      4.76 o 
   0  -2   3       98.82      106.66      1.28 o 
   1  -2   3       73.06       71.89      4.15 o 
   2  -2   3       30.31       27.24      2.87 o 
   3  -2   3       28.81       31.13      1.36 o 
   4  -2   3      127.26      128.65      2.83 o 
   5  -2   3      368.95      345.99      5.04 o 
   6  -2   3      150.64      137.58      3.59 o 
  -8  -1   3        6.20        4.26      0.87 o 
  -7  -1   3       35.20       38.03      1.91 o 
  -6  -1   3       73.10       80.63      2.37 o 
  -5  -1   3        1.74        0.00      0.66 o 
  -4  -1   3      502.45      515.98      4.65 o 
  -3  -1   3     1755.35     1951.86     39.42 o 
  -2  -1   3     1283.76     1427.81      8.68 o 
  -1  -1   3     1016.51      919.28     44.89 o 
   0  -1   3      129.28      116.59      3.73 o 
   1  -1   3        0.07        1.22      0.29 o 
   2  -1   3      253.56      247.25     14.86 o 
   3  -1   3        6.50        6.19      0.37 o 
   4  -1   3       46.36       43.49      1.63 o 
   5  -1   3      151.53      153.44      3.17 o 
   6  -1   3       21.44       22.73      1.52 o 
   7  -1   3       26.49       26.83      1.80 o 
  -7   0   3       88.41       92.28      2.92 o 
  -6   0   3       79.41       79.07      2.40 o 
  -5   0   3        0.71        0.93      0.47 o 
  -4   0   3      440.62      466.83      4.48 o 
  -3   0   3      132.84      128.76      1.48 o 
  -2   0   3      343.64      342.90      2.94 o 
  -1   0   3        1.33        1.39      0.76 o 
   0   0   3      159.84      150.35      1.51 o 
   1   0   3      507.45      414.15     48.40 o 
   2   0   3      178.14      159.67      6.83 o 
   3   0   3      150.09      174.69      2.36 o 
   4   0   3      184.89      187.96      2.90 o 
   5   0   3      113.32       92.30      2.35 o 
   6   0   3      584.76      552.96      6.24 o 
   7   0   3      113.99      123.92      3.33 o 
  -7   1   3        3.33        3.20      0.72 o 
  -6   1   3      159.20      161.61      3.51 o 
  -5   1   3       26.64       25.29      1.33 o 
  -4   1   3      480.04      495.21      6.77 o 
  -3   1   3      310.71      365.09      3.63 o 
  -2   1   3     2898.64     3055.67     27.49 o 
  -1   1   3      636.56      644.94      7.43 o 
   0   1   3        1.22        2.84      0.20 o 
   1   1   3       18.97       19.67      0.48 o 
   2   1   3      276.01      281.12      3.41 o 
   3   1   3       31.50       26.61      0.70 o 
   4   1   3      241.70      245.03      7.15 o 
   5   1   3      194.40      184.98      3.12 o 
   6   1   3       15.09       15.79      1.23 o 
   7   1   3        0.23        1.00      0.80 o 
   8   1   3       48.63       49.46      2.46 o 
  -7   2   3       57.45       65.43      2.62 o 
  -6   2   3        0.51       -0.31      0.79 o 
  -5   2   3       87.75       82.94      2.42 o 
  -4   2   3      196.80      207.87      3.32 o 
  -3   2   3       83.82       80.27      2.86 o 
  -2   2   3      106.71      112.12      2.13 o 
  -1   2   3       77.30       70.37      0.98 o 
   0   2   3       21.53       21.60      0.63 o 
   1   2   3      694.63      642.52      5.12 o 
   2   2   3      422.45      391.66     17.32 o 
   3   2   3      165.67      187.90      9.79 o 
   4   2   3        9.27        8.15      0.51 o 
   5   2   3        5.74       12.43      0.94 o 
   6   2   3      792.07      757.97      9.66 o 
   7   2   3       17.71       24.12      1.56 o 
   8   2   3       21.65       20.06      1.59 o 
  -6   3   3      128.48      124.59      3.43 o 
  -5   3   3       31.24       33.90      1.78 o 
  -4   3   3      125.51      129.81      2.89 o 
  -3   3   3       22.29       18.91      1.09 o 
  -2   3   3     1529.97     1503.85     71.32 o 
  -1   3   3       55.42       47.12      1.17 o 
   0   3   3       44.22       49.62      0.87 o 
   1   3   3        5.53        4.88      0.39 o 
   2   3   3       50.72       52.85      5.30 o 
   3   3   3       47.48       36.30      3.65 o 
   4   3   3      521.20      506.30     32.27 o 
   5   3   3      101.06       96.53      2.25 o 
   6   3   3        1.19        1.62      0.51 o 
   7   3   3       50.78       50.05      2.12 o 
   8   3   3       56.79       48.99      2.35 o 
  -5   4   3      128.93      119.66      3.40 o 
  -4   4   3        4.44        4.03      0.62 o 
  -3   4   3       80.95       82.58      2.29 o 
  -2   4   3        7.69        9.68      0.90 o 
  -1   4   3       95.16       93.38      4.81 o 
   0   4   3        8.15        7.78      0.49 o 
   1   4   3      283.42      264.34      9.74 o 
   2   4   3      358.35      347.66     14.66 o 
   3   4   3        5.84        6.75      0.58 o 
   4   4   3      112.36      123.99      2.40 o 
   5   4   3       68.42       78.02      2.08 o 
   6   4   3      446.78      466.62      5.45 o 
   7   4   3        9.26        7.53      0.73 o 
   8   4   3       20.94       11.89      1.00 o 
  -4   5   3        0.24        0.08      0.99 o 
  -3   5   3      134.13      135.21      3.18 o 
  -2   5   3      437.45      458.69      5.34 o 
  -1   5   3        3.05        5.18      0.54 o 
   0   5   3       28.40       29.26      1.57 o 
   1   5   3        1.33       -0.31      0.60 o 
   2   5   3        7.70        7.18      0.47 o 
   3   5   3       33.03       29.12      1.24 o 
   4   5   3      472.23      542.09      7.47 o 
   5   5   3        0.23        0.57      0.62 o 
   6   5   3       47.27       56.45      2.07 o 
   7   5   3      115.39      124.65      3.24 o 
   8   5   3       11.00        7.60      0.84 o 
  -3   6   3      109.13      113.24      3.29 o 
  -2   6   3        8.77        8.05      0.84 o 
  -1   6   3       86.56       89.88      2.53 o 
   0   6   3       28.96       28.41      1.03 o 
   1   6   3       75.13       79.64      2.17 o 
   2   6   3      126.01      136.11      2.77 o 
   3   6   3       59.51       66.43      2.00 o 
   4   6   3      193.36      214.87      3.61 o 
   5   6   3       27.57       32.70      1.58 o 
   6   6   3      111.66      124.12      3.16 o 
   7   6   3       40.82       44.46      2.13 o 
  -2   7   3       72.32       66.99      2.56 o 
  -1   7   3       24.97       24.93      1.68 o 
   0   7   3       17.13       12.13      5.86 o 
   1   7   3        1.52        1.86      0.57 o 
   2   7   3       33.12       34.40      1.64 o 
   3   7   3       10.21       10.11      0.76 o 
   4   7   3      231.81      266.36      4.45 o 
   5   7   3       66.94       80.19      2.55 o 
   6   7   3       65.60       70.15      2.65 o 
   7   7   3       65.22       51.87      2.45 o 
   0   8   3       12.61       11.29      4.30 o 
   1   8   3        9.47       11.42      0.86 o 
   2   8   3       13.20       12.24      1.18 o 
   3   8   3      116.63      115.50      3.25 o 
   4   8   3       82.88       98.90      3.01 o 
   5   8   3        0.08        0.93      0.83 o 
   6   8   3       11.68       10.84      0.97 o 
  -4  -7   4        0.10        0.73      0.88 o 
  -3  -7   4       15.94       18.62      1.62 o 
  -2  -7   4       27.82       32.16      2.09 o 
  -1  -7   4        6.34        5.51      0.89 o 
  -6  -6   4       17.12       15.83      1.53 o 
  -5  -6   4       55.49       55.62      2.40 o 
  -4  -6   4        8.25        9.70      0.86 o 
  -3  -6   4       15.60       15.35      1.36 o 
  -2  -6   4        2.14        4.14      0.67 o 
  -1  -6   4       97.07       89.90      2.83 o 
   0  -6   4      349.15      344.58      3.85 o 
   1  -6   4       70.79       69.30      2.66 o 
  -7  -5   4       84.90       73.79      2.74 o 
  -6  -5   4        0.37        0.65      0.86 o 
  -5  -5   4        1.85        1.33      1.01 o 
  -4  -5   4       10.77       10.07      0.85 o 
  -3  -5   4       54.78       55.85      2.08 o 
  -2  -5   4       68.49       67.79      2.18 o 
  -1  -5   4        5.10        5.91      0.66 o 
   0  -5   4       19.69       18.98      1.13 o 
   1  -5   4        1.98        2.52      0.69 o 
   2  -5   4      115.29      121.11      3.31 o 
   3  -5   4       32.51       35.22      2.04 o 
  -7  -4   4        7.17        7.05      0.85 o 
  -6  -4   4       54.99       56.49      2.23 o 
  -5  -4   4      125.78      142.71      3.15 o 
  -4  -4   4        2.64        0.89      0.80 o 
  -3  -4   4       39.32       41.09      1.63 o 
  -2  -4   4        0.17        0.73      0.59 o 
  -1  -4   4        9.11       12.43      1.01 o 
   0  -4   4     1143.56     1159.86     18.38 o 
   1  -4   4       18.68       16.14      1.22 o 
   2  -4   4       14.51       14.26      1.19 o 
   3  -4   4       25.27       28.27      1.67 o 
   4  -4   4       61.32       57.31      2.45 o 
  -7  -3   4       57.64       50.56      2.25 o 
  -6  -3   4       37.62       42.22      1.94 o 
  -5  -3   4        8.01        9.36      0.66 o 
  -4  -3   4       36.51       37.97      1.54 o 
  -3  -3   4       70.75       70.65      1.94 o 
  -2  -3   4      133.92      115.45     19.87 o 
  -1  -3   4        1.88        1.98      1.15 o 
   0  -3   4       13.36       12.75      0.69 o 
   1  -3   4       29.56       30.60      1.32 o 
   2  -3   4      438.78      457.14      5.06 o 
   3  -3   4       36.10       35.41      1.66 o 
   4  -3   4        2.82        2.39      0.66 o 
   5  -3   4       13.46       14.69      1.01 o 
  -7  -2   4       67.56       80.34      2.69 o 
  -6  -2   4       86.16       86.51      2.52 o 
  -5  -2   4      133.88      144.07      2.97 o 
  -4  -2   4        1.11        1.41      0.43 o 
  -3  -2   4       15.07       15.00      2.00 o 
  -2  -2   4       87.45       76.61     15.12 o 
  -1  -2   4       88.13       73.58      3.83 o 
   0  -2   4     2243.83     2140.95     44.97 o 
   1  -2   4       64.40       74.40      1.26 o 
   2  -2   4      175.89      172.04      2.84 o 
   3  -2   4      124.99      121.70      2.59 o 
   4  -2   4       73.83       74.23      2.29 o 
   5  -2   4        2.64        1.77      0.69 o 
   6  -2   4       28.85       30.84      1.87 o 
  -7  -1   4        0.29        1.29      0.58 o 
  -6  -1   4      141.57      144.06      3.22 o 
  -5  -1   4       35.19       37.44      1.59 o 
  -4  -1   4       21.13       18.07      1.08 o 
  -3  -1   4       43.26       34.21      1.49 o 
  -2  -1   4      379.55      418.86      3.66 o 
  -1  -1   4        5.51        7.55      0.42 o 
   0  -1   4       44.11       34.01      1.11 o 
   1  -1   4      375.05      346.79     21.56 o 
   2  -1   4      699.37      662.39     22.53 o 
   3  -1   4        3.26        3.68      0.48 o 
   4  -1   4       49.64       58.33      1.88 o 
   5  -1   4       72.89       76.15      2.38 o 
   6  -1   4       87.08       82.65      2.70 o 
  -7   0   4      141.63      155.18      3.80 o 
  -6   0   4       59.79       60.78      2.19 o 
  -5   0   4       60.44       63.62      2.03 o 
  -4   0   4        0.01       -0.46      0.50 o 
  -3   0   4       64.84       71.33      1.18 o 
  -2   0   4      449.25      482.61     10.77 o 
  -1   0   4      332.61      321.43      2.85 o 
   0   0   4     1872.49     1817.84      9.20 o 
   1   0   4      793.78      745.92     30.58 o 
   2   0   4      649.41      622.78      8.35 o 
   3   0   4      191.30      193.93      1.95 o 
   4   0   4        8.52        9.33      0.61 o 
   5   0   4       14.77       13.01      1.08 o 
   6   0   4       60.78       48.39      2.10 o 
   7   0   4       32.68       28.01      1.85 o 
  -7   1   4       45.25       52.32      2.38 o 
  -6   1   4      145.44      136.48      3.28 o 
  -5   1   4       39.05       41.20      1.75 o 
  -4   1   4        1.05       -0.34      0.61 o 
  -3   1   4       31.54       24.79      0.77 o 
  -2   1   4      639.42      746.59     11.65 o 
  -1   1   4      331.04      373.62      3.07 o 
   0   1   4      718.69      667.98      5.45 o 
   1   1   4      796.56      782.47     36.81 o 
   2   1   4      227.11      216.69      1.75 o 
   3   1   4       51.63       50.40      0.99 o 
   4   1   4      306.70      327.94      9.10 o 
   5   1   4      104.82      105.73      2.45 o 
   6   1   4       75.94       71.41      2.30 o 
   7   1   4        0.03        0.68      0.60 o 
  -6   2   4       11.46       12.03      0.87 o 
  -5   2   4        3.23        3.10      0.59 o 
  -4   2   4        8.09        9.99      0.95 o 
  -3   2   4      368.06      391.54      6.49 o 
  -2   2   4      345.17      356.17      4.25 o 
  -1   2   4      119.84      117.93      1.32 o 
   0   2   4      179.93      194.74      2.24 o 
   1   2   4     1166.37     1088.86     38.69 o 
   2   2   4      837.42      787.91     15.49 o 
   3   2   4       73.77       71.13      3.68 o 
   4   2   4       30.43       33.08      0.88 o 
   5   2   4        9.42        6.01      0.58 o 
   6   2   4       62.35       46.58      1.87 o 
   7   2   4      174.16      164.20      3.72 o 
   8   2   4      102.89       89.93      3.06 o 
  -6   3   4       64.34       61.65      2.49 o 
  -5   3   4       25.07       26.50      1.64 o 
  -4   3   4        3.54        5.10      0.61 o 
  -3   3   4       28.47       27.73      1.34 o 
  -2   3   4      268.94      302.05      6.48 o 
  -1   3   4     1059.65     1139.14      8.92 o 
   0   3   4      752.23      740.95      6.73 o 
   1   3   4      186.08      185.22      1.66 o 
   2   3   4       60.45       68.38      4.28 o 
   3   3   4      140.88      137.93      6.12 o 
   4   3   4      402.24      413.03      6.22 o 
   5   3   4       37.10       34.82      1.50 o 
   6   3   4       17.58       16.23      1.23 o 
   7   3   4       30.65       26.53      1.61 o 
   8   3   4       17.61       17.09      1.51 o 
  -5   4   4        7.25        5.75      0.81 o 
  -4   4   4       29.01       27.62      1.54 o 
  -3   4   4      358.24      368.86      4.75 o 
  -2   4   4       43.23       41.14      1.55 o 
  -1   4   4        0.05        1.96      1.00 o 
   0   4   4       39.28       33.74      0.86 o 
   1   4   4      473.12      463.15      4.12 o 
   2   4   4      400.19      394.07     23.23 o 
   3   4   4        0.03       -0.37      0.37 o 
   4   4   4       80.70       88.26      2.09 o 
   5   4   4        2.83        2.12      0.48 o 
   6   4   4       15.86       12.20      1.18 o 
   7   4   4      330.00      321.20      5.04 o 
   8   4   4       37.63       27.18      1.79 o 
  -4   5   4       14.36       13.63      1.07 o 
  -3   5   4       17.00       19.19      1.38 o 
  -2   5   4       14.17       14.61      1.17 o 
  -1   5   4      976.93     1029.18     14.94 o 
   0   5   4      130.06      123.53      1.77 o 
   1   5   4        9.00        8.67      0.84 o 
   2   5   4      255.37      263.07      3.49 o 
   3   5   4       61.53       59.31      1.74 o 
   4   5   4      183.62      204.18      3.32 o 
   5   5   4        0.20        0.41      0.67 o 
   6   5   4        0.14        0.47      0.77 o 
   7   5   4       49.89       53.91      2.27 o 
   8   5   4        5.17        3.68      0.84 o 
  -3   6   4      126.06      125.74      3.41 o 
  -2   6   4        5.66        5.91      0.74 o 
  -1   6   4       13.25       13.65      1.22 o 
   0   6   4       98.24       95.25      2.39 o 
   1   6   4      112.30      110.53      2.57 o 
   2   6   4       91.94       85.71      2.26 o 
   3   6   4       17.76       20.08      1.27 o 
   4   6   4       61.05       65.00      2.04 o 
   5   6   4        5.93        5.89      0.70 o 
   6   6   4        0.02       -0.95      0.95 o 
   7   6   4      267.85      197.96      4.20 o 
  -2   7   4       11.07       11.33      0.97 o 
  -1   7   4      465.96      476.34      6.27 o 
   0   7   4        4.83        4.37      1.36 o 
   1   7   4       76.04       72.05      2.39 o 
   2   7   4      133.79      145.39      3.16 o 
   3   7   4        8.90       12.53      1.12 o 
   4   7   4       35.82       40.97      1.81 o 
   5   7   4        4.61        5.94      0.75 o 
   6   7   4        1.36       -0.25      1.06 o 
   7   7   4       36.92       32.08      1.90 o 
  -1   8   4        9.43       11.14      1.04 o 
   0   8   4       59.31       33.17     25.35 o 
   1   8   4       13.46       10.01      0.89 o 
   2   8   4        6.11        5.23      0.75 o 
   3   8   4       20.43       17.03      1.47 o 
   4   8   4       30.94       35.87      1.90 o 
   5   8   4       10.49        9.43      0.87 o 
   6   8   4        0.43        0.18      0.90 o 
   3   9   4        0.35        1.26      0.61 o 
  -5  -6   5       97.26       91.95      3.07 o 
  -4  -6   5       17.12       17.71      1.38 o 
  -3  -6   5      112.52      119.56      3.30 o 
  -2  -6   5        0.09        0.73      0.93 o 
  -1  -6   5       10.12       10.21      0.96 o 
   0  -6   5        0.92        0.13      0.69 o 
   1  -6   5        1.94        4.04      0.78 o 
  -6  -5   5        0.17        0.09      0.86 o 
  -5  -5   5       92.50       99.50      3.04 o 
  -4  -5   5       27.17       29.47      1.80 o 
  -3  -5   5       26.26       27.04      1.61 o 
  -2  -5   5      144.13      142.46      3.27 o 
  -1  -5   5       84.46       89.56      2.66 o 
   0  -5   5       15.72       15.46      0.95 o 
   1  -5   5       16.50       18.76      1.52 o 
   2  -5   5      360.97      381.13      5.89 o 
  -7  -4   5        6.76        6.29      0.84 o 
  -6  -4   5       16.00       14.11      0.98 o 
  -5  -4   5      263.44      276.47      4.60 o 
  -4  -4   5       64.14       69.50      2.21 o 
  -3  -4   5      102.63      109.05      2.70 o 
  -2  -4   5       28.00       30.44      1.43 o 
  -1  -4   5       62.97       66.69      2.06 o 
   0  -4   5        0.14        0.68      0.48 o 
   1  -4   5       81.84       89.38      2.57 o 
   2  -4   5      118.04      119.39      3.06 o 
   3  -4   5        3.44        2.91      0.82 o 
   4  -4   5        7.86        8.39      0.92 o 
  -7  -3   5      152.99      142.27      3.67 o 
  -6  -3   5       16.13       20.67      1.47 o 
  -5  -3   5       64.10       63.40      2.17 o 
  -4  -3   5        0.14       -0.66      0.66 o 
  -3  -3   5      211.65      215.14      3.43 o 
  -2  -3   5      416.71      415.86      4.59 o 
  -1  -3   5       66.98       68.91      1.91 o 
   0  -3   5       21.09       19.21      0.79 o 
   1  -3   5       28.35       30.76      1.39 o 
   2  -3   5      296.39      317.27      4.46 o 
   3  -3   5        7.64        7.35      0.77 o 
   4  -3   5        8.10        8.50      0.89 o 
   5  -3   5       28.02       26.03      1.81 o 
  -7  -2   5        0.00        0.08      0.86 o 
  -6  -2   5        5.93        7.38      0.76 o 
  -5  -2   5      387.91      373.36      4.86 o 
  -4  -2   5      104.75      105.44      2.44 o 
  -3  -2   5        1.24        0.00      0.67 o 
  -2  -2   5      177.83      166.12     15.66 o 
  -1  -2   5      122.46      113.44      6.40 o 
   0  -2   5       15.40       23.77      1.83 o 
   1  -2   5      447.88      470.55      4.61 o 
   2  -2   5       35.27       34.63      1.44 o 
   3  -2   5       85.10       87.56      2.37 o 
   4  -2   5       24.62       27.43      1.54 o 
   5  -2   5       99.65      103.36      3.07 o 
   6  -2   5       48.84       53.58      2.42 o 
  -7  -1   5      264.71      289.96      5.08 o 
  -6  -1   5       21.68       19.70      1.35 o 
  -5  -1   5        0.82        3.64      0.54 o 
  -4  -1   5       88.56       93.05      2.25 o 
  -3  -1   5      469.06      432.13     33.35 o 
  -2  -1   5      531.50      562.31      4.71 o 
  -1  -1   5       11.31       10.71      0.54 o 
   0  -1   5      395.23      383.33      5.83 o 
   1  -1   5      100.80       95.45      4.24 o 
   2  -1   5      101.22       99.52      3.04 o 
   3  -1   5        6.14        6.25      0.57 o 
   4  -1   5        4.37        3.47      0.59 o 
   5  -1   5        7.12        5.94      0.69 o 
   6  -1   5       45.85       46.81      2.20 o 
  -7   0   5        6.81        5.62      0.82 o 
  -6   0   5       55.83       59.62      2.24 o 
  -5   0   5      291.65      276.42      4.14 o 
  -4   0   5       50.13       51.82      1.72 o 
  -3   0   5      155.33      152.74      2.77 o 
  -2   0   5      276.59      263.06      4.03 o 
  -1   0   5      104.56       95.77      4.63 o 
   0   0   5       62.78       86.94      1.16 o 
   1   0   5     1324.37     1149.63    178.36 o 
   2   0   5       75.00       85.28      9.17 o 
   3   0   5      300.29      288.96      4.52 o 
   4   0   5       37.69       34.92      1.47 o 
   5   0   5      189.47      191.05      3.58 o 
   6   0   5        4.38        4.38      0.65 o 
   7   0   5       38.71       39.44      2.03 o 
  -7   1   5      270.80      295.02      5.36 o 
  -6   1   5        0.22        1.60      0.53 o 
  -5   1   5      149.93      163.77      3.28 o 
  -4   1   5      200.35      204.52      3.32 o 
  -3   1   5      322.24      320.18      4.40 o 
  -2   1   5      156.14      171.81      2.07 o 
  -1   1   5      393.95      401.84      3.71 o 
   0   1   5      739.78      760.89      6.52 o 
   1   1   5       36.17       28.01      2.68 o 
   2   1   5        6.04        5.84      0.32 o 
   3   1   5       91.73       95.97      1.40 o 
   4   1   5        7.63        7.33      0.54 o 
   5   1   5        8.89       10.19      1.00 o 
   6   1   5      117.48      111.13      2.91 o 
   7   1   5       27.72       26.51      1.72 o 
  -6   2   5       78.54       87.16      2.82 o 
  -5   2   5       89.29       84.75      2.52 o 
  -4   2   5        0.10       -0.11      0.60 o 
  -3   2   5      353.49      359.41      4.13 o 
  -2   2   5      152.63      152.14      1.74 o 
  -1   2   5       61.49       63.94      1.08 o 
   0   2   5       40.37       50.37      1.52 o 
   1   2   5     1365.52     1418.26     82.61 o 
   2   2   5      812.11      840.81      7.39 o 
   3   2   5      431.87      421.02      8.51 o 
   4   2   5       26.93       25.77      1.21 o 
   5   2   5      134.07      140.20      2.84 o 
   6   2   5       48.16       45.75      1.91 o 
   7   2   5       88.16       94.31      2.85 o 
  -6   3   5       60.40       71.09      2.69 o 
  -5   3   5      277.37      273.63      4.73 o 
  -4   3   5       95.39       92.60      2.57 o 
  -3   3   5       45.11       42.73      1.61 o 
  -2   3   5        4.82        3.82      0.47 o 
  -1   3   5      460.74      457.39      5.86 o 
   0   3   5      300.93      306.62      3.97 o 
   1   3   5        0.43        1.90      0.90 o 
   2   3   5        0.28        0.46      0.27 o 
   3   3   5      111.26      119.58      3.34 o 
   4   3   5      102.61      102.76      2.25 o 
   5   3   5       70.65       75.92      2.13 o 
   6   3   5      123.41      137.27      3.13 o 
   7   3   5       19.27       19.92      1.46 o 
   8   3   5       31.19       27.62      1.82 o 
  -5   4   5        2.16        1.94      0.62 o 
  -4   4   5       24.57       25.47      1.63 o 
  -3   4   5      251.66      255.63      4.04 o 
  -2   4   5       56.64       56.24      1.79 o 
  -1   4   5       27.57       25.98      1.22 o 
   0   4   5       33.90       36.98      0.94 o 
   1   4   5      306.81      336.75      3.13 o 
   2   4   5     1143.90     1146.36     59.59 o 
   3   4   5      210.02      204.07      9.43 o 
   4   4   5        1.63        1.72      0.44 o 
   5   4   5        8.95        8.80      0.68 o 
   6   4   5      181.35      190.86      3.67 o 
   7   4   5       47.01       50.19      2.25 o 
   8   4   5       26.00       16.14      1.14 o 
  -4   5   5        4.33        3.47      0.69 o 
  -3   5   5        3.27        3.50      0.57 o 
  -2   5   5       68.28       69.44      2.18 o 
  -1   5   5      133.86      134.96      2.81 o 
   0   5   5       69.90       74.65      1.41 o 
   1   5   5        0.35        1.10      0.38 o 
   2   5   5        0.43        0.46      0.60 o 
   3   5   5        4.83        5.56      0.58 o 
   4   5   5      187.94      208.02      3.41 o 
   5   5   5       79.68       88.39      2.41 o 
   6   5   5       43.81       47.64      2.00 o 
   7   5   5        0.34        0.64      0.50 o 
   8   5   5       11.16        4.32      0.79 o 
  -3   6   5       80.07       76.61      2.75 o 
  -2   6   5       17.15       17.48      1.43 o 
  -1   6   5        1.21        0.99      0.73 o 
   0   6   5       66.74       68.45      1.51 o 
   1   6   5       11.13       11.92      0.99 o 
   2   6   5      581.77      596.39      8.27 o 
   3   6   5       22.74       25.94      1.40 o 
   4   6   5        8.44       11.08      1.03 o 
   5   6   5       22.08       24.35      1.50 o 
   6   6   5      156.03      174.62      3.77 o 
   7   6   5        1.15        1.18      1.06 o 
  -2   7   5       47.59       50.50      2.22 o 
  -1   7   5        8.18        7.47      0.93 o 
   0   7   5       31.86       34.22      3.78 o 
   1   7   5        0.00        0.14      0.76 o 
   2   7   5        2.13        2.61      0.59 o 
   3   7   5       33.09       35.93      1.74 o 
   4   7   5       99.80      118.78      3.05 o 
   5   7   5       25.84       27.99      1.70 o 
   6   7   5        0.51       -0.17      1.04 o 
   7   7   5        6.78        3.96      0.83 o 
  -1   8   5        7.23        6.37      0.95 o 
   0   8   5       58.98       35.37     23.59 o 
   1   8   5        0.27        0.91      0.92 o 
   2   8   5      151.06      152.03      3.62 o 
   3   8   5        1.55        0.32      1.11 o 
   4   8   5       20.72       24.07      1.71 o 
   5   8   5       45.74       45.05      2.19 o 
   6   8   5       47.10       46.55      2.23 o 
   3   9   5       50.94       51.37      2.40 o 
  -4  -6   6        0.27        0.65      0.88 o 
  -3  -6   6      128.64      127.54      3.55 o 
  -2  -6   6       22.78       21.81      1.73 o 
  -1  -6   6        4.79        5.35      0.86 o 
  -5  -5   6       10.07       10.17      0.88 o 
  -4  -5   6       30.50       31.86      1.90 o 
  -3  -5   6       42.47       39.69      2.09 o 
  -2  -5   6        2.17        3.08      0.74 o 
  -1  -5   6       21.24       23.31      1.71 o 
   0  -5   6       13.43       13.91      0.94 o 
   1  -5   6        9.77       10.91      0.93 o 
   2  -5   6      307.48      307.31      5.56 o 
  -6  -4   6        6.42        3.12      0.77 o 
  -5  -4   6       12.72       11.03      0.98 o 
  -4  -4   6      143.80      154.45      3.45 o 
  -3  -4   6      121.38      127.67      3.02 o 
  -2  -4   6       22.02       22.40      1.46 o 
  -1  -4   6        0.07        0.00      0.69 o 
   0  -4   6       17.83       17.35      0.93 o 
   1  -4   6      172.15      180.36      3.79 o 
   2  -4   6       29.78       31.05      1.87 o 
   3  -4   6        0.04        0.18      0.97 o 
  -7  -3   6      105.04       97.69      3.16 o 
  -6  -3   6      175.08      169.82      3.86 o 
  -5  -3   6        8.47        6.83      0.78 o 
  -4  -3   6        3.31        3.48      0.60 o 
  -3  -3   6       36.15       35.52      1.55 o 
  -2  -3   6       44.16       48.60      1.78 o 
  -1  -3   6       64.49       61.73      1.95 o 
   0  -3   6       39.56       37.35      1.13 o 
   1  -3   6       19.96       23.28      1.34 o 
   2  -3   6      182.18      189.69      3.73 o 
   3  -3   6     1385.11     1415.74     14.87 o 
   4  -3   6        5.42        6.87      0.82 o 
  -7  -2   6        0.12        0.45      0.84 o 
  -6  -2   6       33.24       30.59      1.72 o 
  -5  -2   6        1.01        0.40      0.68 o 
  -4  -2   6      492.50      488.22      5.43 o 
  -3  -2   6       18.12       18.88      1.16 o 
  -2  -2   6        5.73        6.49      0.55 o 
  -1  -2   6       38.68       39.44      1.45 o 
   0  -2   6      147.55      143.36      4.92 o 
   1  -2   6      321.63      321.95      4.10 o 
   2  -2   6        1.34        1.79      0.48 o 
   3  -2   6        6.32        7.45      0.71 o 
   4  -2   6        5.92        6.80      0.82 o 
   5  -2   6       45.33       48.44      2.27 o 
  -7  -1   6      103.10      101.88      3.22 o 
  -6  -1   6      108.70      103.98      2.95 o 
  -5  -1   6      106.12       94.86      2.61 o 
  -4  -1   6        0.21        1.28      0.48 o 
  -3  -1   6       28.30       24.36      1.25 o 
  -2  -1   6      185.52      188.19      3.80 o 
  -1  -1   6      116.66      111.59      6.04 o 
   0  -1   6       35.45       37.41      1.55 o 
   1  -1   6        0.13       -0.16      0.39 o 
   2  -1   6        0.12        0.97      0.37 o 
   3  -1   6     2423.53     2362.97     23.10 o 
   4  -1   6       94.66       96.28      2.63 o 
   5  -1   6       90.27       97.90      2.86 o 
   6  -1   6        4.37        7.28      0.79 o 
  -7   0   6        8.62        6.76      0.82 o 
  -6   0   6       79.02       81.60      2.65 o 
  -5   0   6        2.83        8.19      0.68 o 
  -4   0   6      578.49      531.50      5.48 o 
  -3   0   6       30.75       27.94      1.31 o 
  -2   0   6        4.31        6.10      0.57 o 
  -1   0   6      218.22      224.19      8.76 o 
   0   0   6      353.63      335.43      3.58 o 
   1   0   6      202.73      174.93     18.53 o 
   2   0   6       27.64       28.39      0.87 o 
   3   0   6       46.46       44.75      1.61 o 
   4   0   6       53.05       55.53      1.94 o 
   5   0   6       68.99       75.65      2.40 o 
   6   0   6        8.21        6.46      0.87 o 
  -6   1   6       26.13       24.16      1.66 o 
  -5   1   6      178.28      165.68      3.41 o 
  -4   1   6        2.08        4.81      0.56 o 
  -3   1   6       38.46       33.98      1.36 o 
  -2   1   6      297.97      299.02      2.93 o 
  -1   1   6       83.69       92.23      1.34 o 
   0   1   6        0.82        0.24      0.26 o 
   1   1   6      168.51      145.10     10.90 o 
   2   1   6      200.59      210.39      2.05 o 
   3   1   6     1922.39     1860.83     18.32 o 
   4   1   6      600.82      558.68      5.49 o 
   5   1   6      150.74      156.84      3.23 o 
   6   1   6        0.64        0.64      0.60 o 
   7   1   6        9.41        9.38      0.82 o 
  -6   2   6       91.22       96.43      3.04 o 
  -5   2   6        3.10        4.61      0.77 o 
  -4   2   6      284.11      256.42      4.00 o 
  -3   2   6      141.90      140.56      2.75 o 
  -2   2   6       60.46       66.47      1.26 o 
  -1   2   6      368.87      369.55      5.76 o 
   0   2   6      256.34      247.84      2.10 o 
   1   2   6        0.01        0.72      0.24 o 
   2   2   6       56.06       54.28      1.08 o 
   3   2   6      138.87      138.26      1.77 o 
   4   2   6      124.88      127.03      2.61 o 
   5   2   6       15.94       15.31      1.21 o 
   6   2   6        2.59        2.52      0.56 o 
   7   2   6        2.58        1.35      0.68 o 
  -6   3   6        4.12        4.80      0.88 o 
  -5   3   6      137.21      132.10      3.41 o 
  -4   3   6        8.89       10.19      0.82 o 
  -3   3   6       53.82       50.92      1.82 o 
  -2   3   6      153.27      151.31      2.79 o 
  -1   3   6        7.73        9.50      0.49 o 
   0   3   6      131.64      126.71      1.60 o 
   1   3   6      475.32      435.27     18.94 o 
   2   3   6      250.37      258.92      6.67 o 
   3   3   6      409.26      400.92     13.09 o 
   4   3   6      911.98      909.80      9.60 o 
   5   3   6      107.00      111.55      2.67 o 
   6   3   6        2.24        1.67      0.59 o 
   7   3   6        9.83        8.70      0.80 o 
  -5   4   6        0.17        0.53      0.65 o 
  -4   4   6       49.83       46.18      2.06 o 
  -3   4   6      163.19      167.49      3.36 o 
  -2   4   6      108.03      109.61      2.54 o 
  -1   4   6      209.50      210.34      3.28 o 
   0   4   6       28.89       29.26      0.87 o 
   1   4   6      134.36      142.64      2.03 o 
   2   4   6        9.18        6.64      0.39 o 
   3   4   6      225.69      241.31      3.39 o 
   4   4   6      101.67      111.90      2.49 o 
   5   4   6       13.45       13.92      1.17 o 
   6   4   6        1.90        1.15      0.59 o 
   7   4   6        4.25        4.11      0.71 o 
  -4   5   6       17.45       16.63      1.05 o 
  -3   5   6       26.62       30.09      1.71 o 
  -2   5   6       12.66       12.82      1.22 o 
  -1   5   6       13.00       14.24      1.08 o 
   0   5   6      262.66      264.76      2.69 o 
   1   5   6      275.88      265.65      3.68 o 
   2   5   6       36.48       38.69      1.52 o 
   3   5   6        1.65        0.89      0.76 o 
   4   5   6      515.60      557.44      5.71 o 
   5   5   6       36.37       38.58      1.72 o 
   6   5   6        9.58        8.30      0.83 o 
   7   5   6        6.60        6.12      0.74 o 
  -3   6   6       93.99       86.74      2.93 o 
  -2   6   6       73.00       72.93      2.55 o 
  -1   6   6       39.13       39.38      1.84 o 
   0   6   6        4.63        5.51      0.45 o 
   1   6   6      185.06      190.63      3.46 o 
   2   6   6        2.97        3.04      0.61 o 
   3   6   6      225.34      253.51      3.98 o 
   4   6   6       20.37       22.96      1.37 o 
   5   6   6       77.66       88.28      2.61 o 
   6   6   6        4.19        6.10      0.79 o 
   7   6   6       29.97       22.59      1.75 o 
  -2   7   6        4.91        6.39      0.78 o 
  -1   7   6       32.71       35.58      1.96 o 
   0   7   6      165.43      170.70      6.75 o 
   1   7   6       35.58       35.67      1.80 o 
   2   7   6        2.99        2.59      0.65 o 
   3   7   6       74.89       79.14      2.52 o 
   4   7   6      133.25      146.38      3.40 o 
   5   7   6        8.42       10.87      0.92 o 
   6   7   6       14.75       13.47      1.30 o 
   7   7   6        2.73        2.80      0.71 o 
   0   8   6       16.77       15.27      2.87 o 
   1   8   6      113.34      103.55      3.12 o 
   2   8   6       16.37       13.32      1.32 o 
   3   8   6      145.32      158.59      3.72 o 
   4   8   6        2.65        2.53      0.65 o 
   5   8   6       81.42       81.47      2.87 o 
   6   8   6        6.31        4.71      0.81 o 
  -4  -5   7       19.13       19.19      1.68 o 
  -3  -5   7      621.01      630.89      7.52 o 
  -2  -5   7      249.89      277.49      4.96 o 
  -1  -5   7       95.51       98.99      3.14 o 
   0  -5   7       35.65       37.07      2.41 o 
   1  -5   7        0.48        0.27      0.95 o 
  -6  -4   7       15.86       15.89      1.51 o 
  -5  -4   7        0.36       -0.09      0.86 o 
  -4  -4   7      121.67      123.95      3.26 o 
  -3  -4   7       11.20       11.77      1.17 o 
  -2  -4   7      250.70      249.21      4.42 o 
  -1  -4   7       13.91       15.47      1.32 o 
   0  -4   7        2.12        2.20      0.46 o 
   1  -4   7       37.28       37.51      1.93 o 
   2  -4   7       42.53       43.33      2.08 o 
  -6  -3   7       70.64       60.32      2.49 o 
  -5  -3   7       20.52       24.18      1.63 o 
  -4  -3   7       84.32       87.43      2.61 o 
  -3  -3   7      384.89      402.86      5.27 o 
  -2  -3   7      980.98      994.59     11.36 o 
  -1  -3   7      153.14      156.39      3.20 o 
   0  -3   7       18.75       18.07      0.91 o 
   1  -3   7       19.29       21.43      1.42 o 
   2  -3   7        3.44        2.96      0.75 o 
   3  -3   7       14.79       13.67      1.01 o 
   4  -3   7       37.98       45.51      2.31 o 
  -6  -2   7        0.11       -0.59      0.81 o 
  -5  -2   7       36.38       31.76      1.75 o 
  -4  -2   7      151.49      162.34      3.32 o 
  -3  -2   7        2.03        1.60      0.53 o 
  -2  -2   7      337.78      342.36      4.43 o 
  -1  -2   7       10.10        8.83      0.63 o 
   0  -2   7       69.75       61.01      1.95 o 
   1  -2   7      110.40      105.20      2.57 o 
   2  -2   7      114.87      119.23      2.88 o 
   3  -2   7       37.61       38.25      1.94 o 
   4  -2   7        3.51        3.73      0.76 o 
   5  -2   7       92.13      101.92      3.26 o 
  -6  -1   7      141.36      145.16      3.64 o 
  -5  -1   7       64.06       65.22      2.23 o 
  -4  -1   7       26.85       27.21      1.42 o 
  -3  -1   7       27.45       25.88      1.36 o 
  -2  -1   7     1747.21     1711.27     18.64 o 
  -1  -1   7       91.14       93.11      2.18 o 
   0  -1   7       11.76       13.50      0.69 o 
   1  -1   7      103.13       79.49      2.09 o 
   2  -1   7       10.53        9.77      0.96 o 
   3  -1   7       81.78       83.73      2.40 o 
   4  -1   7      327.80      339.67      5.04 o 
   5  -1   7       74.31       77.36      2.76 o 
  -6   0   7       21.25       24.05      1.66 o 
  -5   0   7      110.52      101.54      2.80 o 
  -4   0   7       96.49      117.68      2.78 o 
  -3   0   7       60.40       58.36      1.86 o 
  -2   0   7      106.19      106.78      2.31 o 
  -1   0   7      214.00      196.14      2.97 o 
   0   0   7      195.14      195.15      4.24 o 
   1   0   7      148.53      127.45      2.46 o 
   2   0   7      156.22      155.79      2.83 o 
   3   0   7        0.31        0.11      0.50 o 
   4   0   7      121.73      123.85      2.94 o 
   5   0   7       77.09       92.65      2.83 o 
   6   0   7        9.39        7.24      0.84 o 
  -6   1   7      150.27      156.56      3.79 o 
  -5   1   7       33.83       31.39      1.77 o 
  -4   1   7       37.13       39.64      1.73 o 
  -3   1   7       65.17       68.23      2.03 o 
  -2   1   7     1323.31     1305.75     15.70 o 
  -1   1   7        1.59        1.82      0.31 o 
   0   1   7      172.13      178.03      1.94 o 
   1   1   7      165.23      138.13     11.96 o 
   2   1   7        1.62        1.15      0.39 o 
   3   1   7      141.08      142.42      2.77 o 
   4   1   7     1099.74      976.22     10.83 o 
   5   1   7        1.00        0.69      0.75 o 
   6   1   7       89.76      103.09      3.03 o 
  -6   2   7       57.31       55.37      2.49 o 
  -5   2   7      129.27      123.23      3.25 o 
  -4   2   7       17.76       27.90      1.55 o 
  -3   2   7       97.52       87.27      2.32 o 
  -2   2   7       31.36       32.45      1.39 o 
  -1   2   7      416.80      408.17      3.19 o 
   0   2   7      154.49      169.00      2.26 o 
   1   2   7       74.58       71.74      5.40 o 
   2   2   7       80.84       82.71      1.40 o 
   3   2   7      123.64      127.14      2.57 o 
   4   2   7      272.02      272.55      3.96 o 
   5   2   7       19.79       22.96      1.43 o 
   6   2   7       16.81       19.79      1.44 o 
   7   2   7        0.05       -0.36      0.96 o 
  -5   3   7        0.11        0.17      0.91 o 
  -4   3   7      209.07      201.54      3.89 o 
  -3   3   7      111.12      116.56      2.77 o 
  -2   3   7      378.93      362.14      4.46 o 
  -1   3   7       25.96       24.97      1.23 o 
   0   3   7      297.91      304.64      7.14 o 
   1   3   7       91.63       77.07      6.93 o 
   2   3   7        0.26        0.85      0.41 o 
   3   3   7       63.28       64.65      1.85 o 
   4   3   7     1580.04     1618.98     19.00 o 
   5   3   7      213.02      229.62      3.96 o 
   6   3   7      238.90      268.14      4.57 o 
   7   3   7       42.11       36.87      1.98 o 
  -5   4   7       76.62       69.11      2.70 o 
  -4   4   7        3.68        0.09      1.06 o 
  -3   4   7       49.00       44.57      1.88 o 
  -2   4   7      256.93      254.47      3.98 o 
  -1   4   7      233.78      230.60      3.57 o 
   0   4   7       36.57       38.51      1.85 o 
   1   4   7       10.22       11.34      0.89 o 
   2   4   7        1.52        1.95      0.46 o 
   3   4   7      285.02      294.19      3.93 o 
   4   4   7      204.94      215.12      3.57 o 
   5   4   7        0.12       -0.26      0.68 o 
   6   4   7        8.66       11.05      0.85 o 
   7   4   7       16.54       16.38      1.38 o 
  -4   5   7      205.67      193.78      4.29 o 
  -3   5   7       26.25       24.35      1.75 o 
  -2   5   7       34.22       31.76      1.70 o 
  -1   5   7       49.25       46.07      1.85 o 
   0   5   7      231.68      234.75      5.94 o 
   1   5   7       18.25       16.23      1.09 o 
   2   5   7        0.17       -0.27      0.64 o 
   3   5   7        5.36        6.41      0.62 o 
   4   5   7      931.46     1046.24     11.42 o 
   5   5   7      763.91      850.93     10.88 o 
   6   5   7      179.12      200.52      4.07 o 
   7   5   7        0.99        1.57      0.55 o 
  -3   6   7       11.73       10.78      0.89 o 
  -2   6   7      282.15      288.78      4.94 o 
  -1   6   7       41.87       43.89      1.93 o 
   0   6   7        1.62        1.68      0.40 o 
   1   6   7        0.89        1.32      0.50 o 
   2   6   7       31.31       30.93      1.54 o 
   3   6   7      191.28      206.00      3.68 o 
   4   6   7       62.77       74.40      2.34 o 
   5   6   7        7.74        7.93      0.85 o 
   6   6   7        0.27        1.13      0.93 o 
   7   6   7       35.01       27.83      1.89 o 
  -2   7   7        0.09        0.46      0.89 o 
  -1   7   7       43.73       44.63      2.18 o 
   0   7   7      107.24      112.77      4.87 o 
   1   7   7        0.20       -0.94      0.94 o 
   2   7   7        0.80       -0.21      0.90 o 
   3   7   7        0.06        0.22      0.88 o 
   4   7   7      224.11      250.51      4.49 o 
   5   7   7      836.18      916.93     12.35 o 
   6   7   7       25.62       25.97      1.77 o 
   0   8   7        0.85        0.27      0.69 o 
   1   8   7        9.51       10.61      0.87 o 
   2   8   7       60.33       62.32      2.45 o 
   3   8   7       38.12       40.67      2.04 o 
   4   8   7        7.88        8.53      0.89 o 
   5   8   7        9.74        9.75      0.97 o 
  -3  -5   8       23.62       25.33      1.86 o 
  -2  -5   8      109.41      109.57      3.43 o 
  -1  -5   8        5.18        3.97      0.81 o 
  -5  -4   8       31.31       24.81      1.93 o 
  -4  -4   8       13.13       14.50      1.41 o 
  -3  -4   8       56.81       54.67      2.39 o 
  -2  -4   8       55.40       56.60      2.33 o 
  -1  -4   8       55.21       54.66      2.34 o 
   0  -4   8        3.50        3.14      0.55 o 
   1  -4   8        0.03        0.00      0.94 o 
  -5  -3   8      132.71      124.64      3.51 o 
  -4  -3   8        2.06        1.58      1.06 o 
  -3  -3   8       41.47       41.27      1.95 o 
  -2  -3   8      367.16      378.88      5.32 o 
  -1  -3   8       74.29       76.18      2.48 o 
   0  -3   8      239.97      229.44     17.23 o 
   1  -3   8       52.55       53.30      2.21 o 
   2  -3   8        9.13        9.75      0.96 o 
   3  -3   8        0.66        0.27      1.03 o 
  -6  -2   8       24.72       21.85      1.69 o 
  -5  -2   8        0.51        0.80      0.94 o 
  -4  -2   8       62.97       67.74      2.41 o 
  -3  -2   8      273.94      267.37      4.34 o 
  -2  -2   8       12.66       11.29      1.12 o 
  -1  -2   8       29.65       28.73      1.47 o 
   0  -2   8       10.21        8.57      1.24 o 
   1  -2   8       14.25       15.57      1.27 o 
   2  -2   8       66.33       67.08      2.31 o 
   3  -2   8       92.37       94.35      2.93 o 
   4  -2   8        0.51        1.86      0.57 o 
  -6  -1   8      101.71      105.85      3.19 o 
  -5  -1   8       99.89       98.87      2.90 o 
  -4  -1   8       55.07       55.16      2.07 o 
  -3  -1   8       22.83       26.82      1.47 o 
  -2  -1   8      621.72      615.85      8.57 o 
  -1  -1   8      756.53      760.84      9.29 o 
   0  -1   8      357.70      351.48      3.17 o 
   1  -1   8       24.88       21.00      1.24 o 
   2  -1   8       16.03       17.85      1.36 o 
   3  -1   8       40.29       41.75      1.82 o 
   4  -1   8      220.48      233.33      4.44 o 
   5  -1   8        7.26        6.35      0.91 o 
  -6   0   8        0.57        0.88      0.91 o 
  -5   0   8       32.00       29.26      1.79 o 
  -4   0   8      135.92      143.66      3.20 o 
  -3   0   8      392.87      381.63      4.85 o 
  -2   0   8       36.50       33.67      1.49 o 
  -1   0   8       14.73       14.72      1.06 o 
   0   0   8       39.73       36.09      1.05 o 
   1   0   8       92.63       79.37      2.12 o 
   2   0   8      149.26      155.36      3.03 o 
   3   0   8       64.57       58.65      2.05 o 
   4   0   8       10.89       10.92      0.85 o 
   5   0   8        0.03        0.89      1.02 o 
  -6   1   8       64.32       68.49      2.70 o 
  -5   1   8       25.37       24.46      1.77 o 
  -4   1   8      112.74      108.49      2.85 o 
  -3   1   8        2.75        4.42      0.55 o 
  -2   1   8      436.04      416.40      4.79 o 
  -1   1   8     2094.07     2010.40     20.05 o 
   0   1   8      166.19      176.88      2.16 o 
   1   1   8       21.05       19.25      1.14 o 
   2   1   8      200.75      214.46      3.40 o 
   3   1   8      131.63      132.10      2.87 o 
   4   1   8      168.29      180.04      3.53 o 
   5   1   8        7.08        7.29      0.90 o 
   6   1   8       20.02       17.88      1.62 o 
  -5   2   8       94.11       93.36      2.99 o 
  -4   2   8      128.59      129.46      3.16 o 
  -3   2   8      189.48      185.99      3.48 o 
  -2   2   8      176.40      177.52      3.18 o 
  -1   2   8        8.69        8.81      0.65 o 
   0   2   8      131.59      120.63      1.76 o 
   1   2   8      177.77      135.64      2.60 o 
   2   2   8      112.96      118.75      2.50 o 
   3   2   8        7.54        7.90      0.65 o 
   4   2   8       66.84       65.36      2.13 o 
   5   2   8       35.33       34.93      1.77 o 
   6   2   8      255.48      298.88      5.09 o 
  -5   3   8        0.05        0.35      0.90 o 
  -4   3   8       98.39      100.45      2.89 o 
  -3   3   8        1.48        1.86      0.55 o 
  -2   3   8       82.50       84.02      2.35 o 
  -1   3   8     2183.79     2132.04     21.42 o 
   0   3   8        8.91        8.69      0.58 o 
   1   3   8      240.69      208.13      3.24 o 
   2   3   8      376.06      377.37      4.42 o 
   3   3   8      101.85       98.94      2.42 o 
   4   3   8        5.06        5.78      0.66 o 
   5   3   8       21.92       24.26      1.47 o 
   6   3   8       18.44       19.89      1.50 o 
   7   3   8        1.50        1.24      0.73 o 
  -4   4   8       51.73       48.51      2.29 o 
  -3   4   8       14.02       14.88      1.35 o 
  -2   4   8      170.30      173.65      3.47 o 
  -1   4   8        0.35        0.47      0.71 o 
   0   4   8      227.51      218.92      2.50 o 
   1   4   8      103.48       99.43      2.37 o 
   2   4   8        8.23       10.68      0.98 o 
   3   4   8        7.09        7.93      0.65 o 
   4   4   8      132.35      129.51      2.96 o 
   5   4   8      101.61      104.38      2.86 o 
   6   4   8       88.66      103.17      3.03 o 
   7   4   8       49.68       54.28      2.38 o 
  -4   5   8       53.77       48.47      2.40 o 
  -3   5   8        6.22        7.01      0.83 o 
  -2   5   8        0.63        0.73      0.65 o 
  -1   5   8      971.96     1004.02     11.66 o 
   0   5   8      244.06      246.73      2.81 o 
   1   5   8      324.58      323.90      4.43 o 
   2   5   8      218.41      221.77      3.68 o 
   3   5   8        9.35       10.64      1.04 o 
   4   5   8       73.10       78.26      2.41 o 
   5   5   8        0.01       -0.58      0.86 o 
   6   5   8       20.69       23.77      1.61 o 
   7   5   8       10.22        9.41      0.93 o 
  -3   6   8       13.20       12.85      1.03 o 
  -2   6   8       66.63       66.01      2.54 o 
  -1   6   8        5.04        4.18      0.75 o 
   0   6   8      173.18      176.21      2.58 o 
   1   6   8        4.04        3.35      0.63 o 
   2   6   8       18.01       17.00      1.33 o 
   3   6   8       18.15       17.63      1.38 o 
   4   6   8      127.37      139.04      3.24 o 
   5   6   8       85.45       92.79      2.82 o 
   6   6   8        0.16        1.36      0.59 o 
  -1   7   8      202.39      193.06      4.34 o 
   0   7   8      314.08      320.80      8.52 o 
   1   7   8      179.16      170.25      3.79 o 
   2   7   8       35.12       34.86      1.90 o 
   3   7   8        8.43       10.54      0.90 o 
   4   7   8      143.85      154.27      3.67 o 
   5   7   8       46.67       41.44      2.00 o 
   6   7   8       48.93       48.93      2.38 o 
   0   8   8       52.70       51.68      1.96 o 
   1   8   8       18.69       16.46      1.60 o 
   2   8   8       30.32       33.21      2.05 o 
   3   8   8        8.07        9.26      0.88 o 
   4   8   8       69.21       76.00      2.81 o 
   5   8   8       24.25       25.40      1.72 o 
  -3  -4   9       17.73       20.05      1.63 o 
  -2  -4   9        3.14        3.24      0.80 o 
  -1  -4   9       44.24       47.35      2.38 o 
   0  -4   9      210.12      214.35      7.16 o 
  -4  -3   9       88.47       86.48      2.94 o 
  -3  -3   9       53.23       55.76      2.31 o 
  -2  -3   9       18.18       19.40      1.51 o 
  -1  -3   9       85.08       91.19      2.87 o 
   0  -3   9       22.61       22.87      2.80 o 
   1  -3   9       57.57       61.85      2.54 o 
   2  -3   9        1.49        1.77      0.70 o 
  -5  -2   9       10.18       10.95      0.93 o 
  -4  -2   9       11.06       10.29      0.91 o 
  -3  -2   9      112.87      104.18      3.02 o 
  -2  -2   9       25.03       26.97      1.63 o 
  -1  -2   9      141.85      136.43      3.27 o 
   0  -2   9      148.02      132.76     12.36 o 
   1  -2   9      181.27      166.75      3.69 o 
   2  -2   9       72.47       78.85      2.65 o 
   3  -2   9       18.44       21.74      1.65 o 
  -5  -1   9      185.20      170.06      4.00 o 
  -4  -1   9      135.02      137.24      3.42 o 
  -3  -1   9       10.14       11.89      1.13 o 
  -2  -1   9       24.77       27.02      1.47 o 
  -1  -1   9      175.41      174.65      3.46 o 
   0  -1   9       35.73       37.06      3.66 o 
   1  -1   9       69.00       65.96      2.23 o 
   2  -1   9        2.24        2.04      0.63 o 
   3  -1   9        7.04        8.45      0.88 o 
   4  -1   9       27.81       31.64      1.89 o 
  -5   0   9        0.08       -0.99      0.99 o 
  -4   0   9        3.10        4.42      0.75 o 
  -3   0   9      232.87      222.87      3.97 o 
  -2   0   9       72.21       71.09      2.22 o 
  -1   0   9      125.88      125.33      2.81 o 
   0   0   9        3.83        1.78      0.36 o 
   1   0   9      458.73      363.56      4.77 o 
   2   0   9       82.16       96.08      2.60 o 
   3   0   9        3.76        3.50      0.65 o 
   4   0   9        0.47       -0.55      1.00 o 
   5   0   9        4.04        4.15      0.73 o 
  -5   1   9      190.07      189.88      4.14 o 
  -4   1   9       71.96       72.12      2.56 o 
  -3   1   9       45.34       46.08      1.88 o 
  -2   1   9      205.82      201.74      3.60 o 
  -1   1   9       64.39       62.67      2.02 o 
   0   1   9       50.94       50.32      1.27 o 
   1   1   9       36.79       29.42      1.46 o 
   2   1   9       27.92       23.24      1.36 o 
   3   1   9        0.08       -0.68      0.68 o 
   4   1   9       62.16       66.25      2.42 o 
   5   1   9      103.01       97.96      3.04 o 
  -5   2   9       19.37       21.87      1.76 o 
  -4   2   9       44.90       45.68      2.17 o 
  -3   2   9      217.97      213.38      3.93 o 
  -2   2   9       87.35       85.01      2.39 o 
  -1   2   9        3.16        2.30      0.50 o 
   0   2   9      100.55      105.66      1.77 o 
   1   2   9      479.38      348.81      4.44 o 
   2   2   9       27.11       36.02      1.61 o 
   3   2   9        1.61        2.06      0.49 o 
   4   2   9        0.03       -0.35      0.74 o 
   5   2   9        7.85        6.34      0.80 o 
   6   2   9       13.68       12.32      1.04 o 
  -5   3   9       81.68       75.43      2.86 o 
  -4   3   9        1.54        1.27      0.75 o 
  -3   3   9      232.56      223.46      4.18 o 
  -2   3   9      237.13      234.33      4.02 o 
  -1   3   9       14.38       13.69      1.16 o 
   0   3   9      119.21      118.02      1.88 o 
   1   3   9        1.88        2.86      0.49 o 
   2   3   9       80.11       72.18      2.11 o 
   3   3   9       15.71       18.68      1.23 o 
   4   3   9       73.37       74.19      2.41 o 
   5   3   9      138.43      126.75      3.31 o 
   6   3   9        0.91        1.17      0.65 o 
  -4   4   9       62.73       56.52      2.53 o 
  -3   4   9       87.71       87.25      2.77 o 
  -2   4   9       33.30       29.09      1.67 o 
  -1   4   9       96.20       94.68      2.58 o 
   0   4   9      196.17      201.11      2.52 o 
   1   4   9      205.96      181.28      3.34 o 
   2   4   9        0.05       -0.36      0.67 o 
   3   4   9       13.97       13.32      1.17 o 
   4   4   9        1.26        2.67      0.53 o 
   5   4   9       47.01       42.23      2.03 o 
   6   4   9        6.27        4.44      0.79 o 
  -3   5   9      266.01      257.12      4.90 o 
  -2   5   9       78.17       70.27      2.60 o 
  -1   5   9      140.39      142.47      3.31 o 
   0   5   9      238.25      238.70      4.04 o 
   1   5   9       30.52       29.62      1.59 o 
   2   5   9      120.03      124.56      2.95 o 
   3   5   9       35.30       39.16      1.76 o 
   4   5   9       41.50       46.02      1.97 o 
   5   5   9       65.96       65.05      2.53 o 
   6   5   9       71.24       63.92      2.51 o 
  -2   6   9        0.58        1.14      0.89 o 
  -1   6   9      215.62      218.55      4.34 o 
   0   6   9       81.76       84.33      1.90 o 
   1   6   9       33.35       31.11      1.73 o 
   2   6   9       12.25       12.82      1.17 o 
   3   6   9       25.88       26.47      1.68 o 
   4   6   9        3.50        5.61      0.75 o 
   5   6   9       56.68       56.16      2.38 o 
   6   6   9        0.89        0.45      0.96 o 
  -1   7   9      156.97      152.87      3.99 o 
   0   7   9      266.24      269.81      5.24 o 
   1   7   9      138.21      136.77      3.52 o 
   2   7   9       84.80       83.45      2.85 o 
   3   7   9       18.55       25.50      1.79 o 
   4   7   9        5.89        6.93      0.80 o 
   5   7   9        1.81        1.32      1.05 o 
   1   8   9        1.27        1.48      1.06 o 
   2   8   9       20.16       20.32      1.70 o 
   3   8   9       27.35       30.45      1.96 o 
   4   8   9        0.75        0.74      1.02 o 
  -3  -3  10       25.08       23.59      1.75 o 
  -2  -3  10       35.98       37.49      2.04 o 
  -1  -3  10        3.39        3.60      0.79 o 
   0  -3  10        0.53        0.35      0.67 o 
  -4  -2  10        0.91        1.35      0.67 o 
  -3  -2  10       93.32       92.02      2.96 o 
  -2  -2  10       23.57       25.30      1.72 o 
  -1  -2  10       18.42       17.74      1.59 o 
   0  -2  10       10.39       11.21      0.65 o 
   1  -2  10       77.56       70.67      2.65 o 
   2  -2  10       15.99       18.16      1.67 o 
  -4  -1  10      174.51      185.41      4.12 o 
  -3  -1  10       17.09       17.25      1.44 o 
  -2  -1  10       15.83       17.99      1.42 o 
  -1  -1  10        1.41       -0.58      0.97 o 
   0  -1  10       85.02       77.13      7.58 o 
   1  -1  10      170.00      173.29      3.78 o 
   2  -1  10       18.40       21.14      1.67 o 
   3  -1  10       39.42       39.31      2.06 o 
  -5   0  10       34.95       42.80      2.26 o 
  -4   0  10       53.08       52.44      2.28 o 
  -3   0  10      129.14      132.22      3.28 o 
  -2   0  10       51.27       48.95      2.02 o 
  -1   0  10        4.78        6.07      0.72 o 
   0   0  10        6.79        7.44      0.93 o 
   1   0  10       94.22       76.07      2.40 o 
   2   0  10      157.40      145.48      3.45 o 
   3   0  10      133.97      133.77      3.47 o 
   4   0  10       78.36       80.12      2.86 o 
  -5   1  10       73.59       70.90      2.71 o 
  -4   1  10      166.92      177.72      3.99 o 
  -3   1  10        0.53        0.60      0.87 o 
  -2   1  10        0.03        0.49      0.61 o 
  -1   1  10        3.16        3.80      0.60 o 
   0   1  10      363.47      326.91     28.66 o 
   1   1  10      138.36      130.64      3.01 o 
   2   1  10        0.38        0.48      0.47 o 
   3   1  10        4.42        4.80      0.69 o 
   4   1  10      101.25      105.82      3.10 o 
   5   1  10       56.29       48.38      2.28 o 
  -4   2  10      121.80      126.29      3.38 o 
  -3   2  10       92.20       91.29      2.83 o 
  -2   2  10       48.74       53.21      2.07 o 
  -1   2  10        3.78        3.03      0.58 o 
   0   2  10        4.30        4.86      0.46 o 
   1   2  10       36.80       20.88      1.32 o 
   2   2  10      490.17      427.00      5.40 o 
   3   2  10      150.37      134.34      3.15 o 
   4   2  10        8.06       10.81      0.87 o 
   5   2  10      101.92       88.11      2.91 o 
  -4   3  10       69.63       65.09      2.65 o 
  -3   3  10       10.51       12.55      0.95 o 
  -2   3  10       24.99       21.73      1.51 o 
  -1   3  10       37.08       37.50      1.73 o 
   0   3  10      474.02      428.66     33.51 o 
   1   3  10       11.01       12.46      1.18 o 
   2   3  10       28.52       25.97      1.46 o 
   3   3  10       79.22       65.49      2.26 o 
   4   3  10       69.09       68.93      2.50 o 
   5   3  10       44.35       35.62      1.96 o 
   6   3  10        0.03       -0.28      0.93 o 
  -3   4  10       32.48       29.72      1.90 o 
  -2   4  10       14.96       11.28      0.90 o 
  -1   4  10       23.21       23.56      1.55 o 
   0   4  10        1.19        0.55      0.54 o 
   1   4  10        1.69        5.26      0.62 o 
   2   4  10      629.07      587.52      6.35 o 
   3   4  10       27.81       35.56      1.76 o 
   4   4  10       33.02       29.20      1.77 o 
   5   4  10      157.20      129.42      3.46 o 
   6   4  10        0.36        0.09      0.88 o 
  -3   5  10       32.59       32.63      1.90 o 
  -2   5  10       65.85       68.66      2.61 o 
  -1   5  10       63.35       58.63      2.33 o 
   0   5  10      188.99      178.40      7.35 o 
   1   5  10       31.54       33.34      1.71 o 
   2   5  10       65.47       67.39      2.32 o 
   3   5  10      108.87      116.37      3.02 o 
   4   5  10       16.78       17.82      1.48 o 
   5   5  10       11.62        9.12      0.96 o 
   6   5  10        4.67        2.69      0.72 o 
  -2   6  10        0.02       -0.93      1.05 o 
  -1   6  10       22.82       25.21      1.73 o 
   0   6  10        0.39        0.08      0.64 o 
   1   6  10       47.04       46.71      2.07 o 
   2   6  10      351.85      352.89      5.36 o 
   3   6  10       18.83       16.53      1.53 o 
   4   6  10      106.23      113.91      3.28 o 
   5   6  10       84.47       80.58      2.88 o 
   0   7  10        3.43        3.89      0.58 o 
   1   7  10       57.94       55.73      2.44 o 
   2   7  10       43.83       46.70      2.26 o 
   3   7  10       61.11       69.32      2.64 o 
   4   7  10        0.01       -0.18      0.89 o 
  -2  -2  11       36.79       35.91      2.09 o 
  -1  -2  11      104.35      109.25      3.37 o 
   0  -2  11       43.71       45.85      1.59 o 
  -3  -1  11       70.78       74.06      2.77 o 
  -2  -1  11       69.76       71.99      2.68 o 
  -1  -1  11        8.83        7.73      0.87 o 
   0  -1  11       68.54       69.10      1.83 o 
   1  -1  11       63.86       69.20      2.70 o 
   2  -1  11       36.42       35.84      2.02 o 
  -4   0  11      228.39      248.58      4.97 o 
  -3   0  11        8.42        9.77      0.90 o 
  -2   0  11      265.52      264.90      4.77 o 
  -1   0  11      136.29      136.34      3.42 o 
   0   0  11       17.71       17.74      1.62 o 
   1   0  11        2.98        3.79      0.75 o 
   2   0  11       38.49       37.32      2.01 o 
   3   0  11       59.24       63.04      2.53 o 
  -4   1  11       37.28       33.17      1.93 o 
  -3   1  11       95.47      100.13      3.11 o 
  -2   1  11        6.58        6.58      0.82 o 
  -1   1  11        2.52        3.20      0.64 o 
   0   1  11      186.27      159.78     23.90 o 
   1   1  11       57.14       56.10      2.22 o 
   2   1  11       32.62       29.38      1.77 o 
   3   1  11       26.75       33.32      1.86 o 
   4   1  11      124.17      126.69      3.60 o 
  -4   2  11       88.38       95.73      3.12 o 
  -3   2  11      129.87      131.33      3.50 o 
  -2   2  11      437.31      420.91      5.86 o 
  -1   2  11       48.25       46.37      2.05 o 
   0   2  11        3.95        3.12      0.43 o 
   1   2  11       20.24       16.48      1.30 o 
   2   2  11       65.07       69.35      2.44 o 
   3   2  11       55.85       56.52      2.31 o 
   4   2  11       11.15        9.06      0.91 o 
  -3   3  11       55.06       58.71      2.47 o 
  -2   3  11       22.88       19.86      1.54 o 
  -1   3  11       36.92       37.95      1.99 o 
   0   3  11      169.70      145.04     23.41 o 
   1   3  11       34.78       25.93      1.58 o 
   2   3  11       13.56       10.33      0.91 o 
   3   3  11       52.00       51.77      2.22 o 
   4   3  11       35.89       41.21      2.08 o 
   5   3  11      252.43      226.86      4.83 o 
  -3   4  11      248.89      236.05      4.82 o 
  -2   4  11      263.33      259.26      4.85 o 
  -1   4  11        0.83        0.16      0.95 o 
   0   4  11       62.74       54.81      9.93 o 
   1   4  11       62.55       56.23      2.22 o 
   2   4  11       22.37       26.55      1.68 o 
   3   4  11       41.69       39.65      2.00 o 
   4   4  11        5.87        5.74      0.73 o 
   5   4  11        0.21        1.09      0.96 o 
  -2   5  11       89.07       94.82      3.18 o 
  -1   5  11       49.66       48.46      2.19 o 
   0   5  11       53.75       49.89      3.89 o 
   1   5  11       20.63       20.31      1.49 o 
   2   5  11        0.13        0.93      0.94 o 
   3   5  11       89.96       91.24      2.93 o 
   4   5  11        0.81        2.42      0.69 o 
   5   5  11      190.63      176.30      4.18 o 
  -1   6  11       42.20       40.64      2.22 o 
   0   6  11       95.76       98.96      2.75 o 
   1   6  11       38.42       38.02      2.02 o 
   2   6  11        0.07        0.08      0.90 o 
   3   6  11       38.93       35.36      1.95 o 
   4   6  11        0.28        0.08      0.98 o 
   1   7  11       13.17       12.53      1.07 o 
   2   7  11       23.12       21.97      1.85 o 
   3   7  11       84.13       83.81      3.06 o 
  -1  -1  12      212.69      233.97      4.88 o 
   0  -1  12        8.21        9.08      0.68 o 
  -2   0  12       90.80       89.48      3.08 o 
  -1   0  12        3.58        2.45      0.73 o 
   0   0  12       51.71       53.36      1.67 o 
   1   0  12       61.23       67.73      2.69 o 
   2   0  12        0.31       -1.10      1.10 o 
  -3   1  12      111.57      109.79      3.31 o 
  -2   1  12        1.43        1.97      0.65 o 
  -1   1  12      127.11      146.42      3.64 o 
   0   1  12       60.42       64.51      1.80 o 
   1   1  12       52.88       51.02      2.33 o 
   2   1  12      132.87      146.48      3.78 o 
   3   1  12       31.26       33.68      2.00 o 
  -3   2  12        9.69       10.38      1.01 o 
  -2   2  12      104.08       94.11      3.02 o 
  -1   2  12       26.29       23.06      1.73 o 
   0   2  12       71.03       63.12     11.59 o 
   1   2  12       16.79       15.94      1.51 o 
   2   2  12        5.25        6.03      0.86 o 
   3   2  12       46.51       39.41      2.17 o 
  -2   3  12        8.28        9.75      0.89 o 
  -1   3  12       18.24       21.14      1.62 o 
   0   3  12      103.81       84.54     15.51 o 
   1   3  12      114.38      116.20      3.23 o 
   2   3  12       87.58       92.94      2.93 o 
   3   3  12        0.03       -0.92      0.92 o 
   4   3  12      113.55      117.82      3.46 o 
  -2   4  12      101.47      100.37      3.22 o 
  -1   4  12       56.16       56.17      2.41 o 
   0   4  12       27.69       30.39      1.29 o 
   1   4  12        5.94        7.33      0.79 o 
   2   4  12       29.15       34.24      1.95 o 
   3   4  12      118.39      110.24      3.28 o 
   4   4  12       74.07       73.10      2.86 o 
  -1   5  12        3.55        4.47      0.75 o 
   0   5  12       81.44       83.32      2.07 o 
   1   5  12      103.58      112.08      3.25 o 
   2   5  12        8.97        9.92      0.95 o 
   3   5  12       20.81       26.31      1.74 o 
   4   5  12      138.42      152.12      4.00 o 
   1   6  12       52.02       53.75      2.52 o 
   2   6  12       39.00       42.02      2.31 o 
   3   6  12       91.90       89.18      3.13 o 
   0   1  13       33.38       41.17      1.62 o 
  -1   2  13      257.52      268.69      5.19 o 
   0   2  13       35.01       31.86      1.39 o 
   1   2  13       29.72       32.88      1.96 o 
  -1   3  13       48.62       54.67      2.52 o 
   0   3  13       29.41       38.44      1.81 o 
   1   3  13      148.30      152.97      3.92 o 
   2   3  13       83.30       97.68      3.24 o 
   0   4  13        1.07        0.35      0.59 o 
   1   4  13        0.05       -1.09      1.09 o 
   2   4  13       10.71       12.11      0.99 o 
                                                 
